# Supplementary material for: Analysis and identification of oxidative stress-ferroptosis related biomarkers in ischemic stroke
Source: Sci Rep. 2024 Feb 15;14:3803. doi: 10.1038/s41598-024-54555-2 (PMC10869843; doi:10.1038/s41598-024-54555-2)
Supplement: Supplementary file 2 — Supplementary Table 1. [file 41598_2024_54555_MOESM2_ESM.xls]

## Sheet: Supplementary Table 1  GO.all.r
ONTOLOGY	ID	Description	GeneRatio	BgRatio	pvalue	p.adjust	qvalue	geneID	Count
BP	GO:0042594	response to starvation	14/30	191/18670	1.07008e-20	2.66771e-17	1.11288e-17	ATG5/EIF2AK4/BECN1/LAMP2/CDKN1A/SLC2A1/MTOR/XBP1/MAP3K5/DDIT3/JUN/MAPK1/MAPK8/TP53	14
BP	GO:0009267	cellular response to starvation	13/30	149/18670	3.33069e-20	4.15171e-17	1.73196e-17	ATG5/EIF2AK4/BECN1/LAMP2/CDKN1A/SLC2A1/MTOR/XBP1/MAP3K5/JUN/MAPK1/MAPK8/TP53	13
BP	GO:0031669	cellular response to nutrient levels	14/30	237/18670	2.32935e-19	1.93569e-16	8.07507e-17	ATG5/EIF2AK4/BECN1/LAMP2/CDKN1A/SLC2A1/MTOR/XBP1/MAP3K5/JUN/MAPK1/MAPK8/TP53/HMOX1	14
BP	GO:0031668	cellular response to extracellular stimulus	14/30	268/18670	1.32969e-18	8.28729e-16	3.45719e-16	ATG5/EIF2AK4/BECN1/LAMP2/CDKN1A/SLC2A1/MTOR/XBP1/MAP3K5/JUN/MAPK1/MAPK8/TP53/HMOX1	14
BP	GO:0031667	response to nutrient levels	16/30	499/18670	5.51084e-18	2.74771e-15	1.14625e-15	ATG5/EIF2AK4/BECN1/LAMP2/SRC/CDKN1A/SLC2A1/MTOR/XBP1/MAP3K5/DDIT3/JUN/MAPK1/MAPK8/TP53/HMOX1	16
BP	GO:0071496	cellular response to external stimulus	14/30	339/18670	3.62641e-17	1.50677e-14	6.28577e-15	ATG5/EIF2AK4/BECN1/LAMP2/CDKN1A/SLC2A1/MTOR/XBP1/MAP3K5/JUN/MAPK1/MAPK8/TP53/HMOX1	14
BP	GO:0006979	response to oxidative stress	15/30	451/18670	4.92142e-17	1.75273e-14	7.31182e-15	FANCD2/BECN1/LONP1/GPX4/SRC/PRDX1/OXSR1/PRDX6/MAP3K5/HSPB1/JUN/MAPK1/MAPK8/TP53/HMOX1	15
BP	GO:0034599	cellular response to oxidative stress	13/30	302/18670	3.75532e-16	1.17025e-13	4.88191e-14	FANCD2/BECN1/LONP1/SRC/PRDX1/PRDX6/MAP3K5/HSPB1/JUN/MAPK1/MAPK8/TP53/HMOX1	13
BP	GO:0006914	autophagy	14/30	496/18670	7.17013e-15	1.78751e-12	7.45693e-13	ATG5/EIF2AK4/BECN1/LAMP2/SRC/STAT3/MTOR/XBP1/HSPB1/DDIT3/SQSTM1/MAPK8/TP53/HMOX1	14
BP	GO:0061919	process utilizing autophagic mechanism	14/30	496/18670	7.17013e-15	1.78751e-12	7.45693e-13	ATG5/EIF2AK4/BECN1/LAMP2/SRC/STAT3/MTOR/XBP1/HSPB1/DDIT3/SQSTM1/MAPK8/TP53/HMOX1	14
BP	GO:0034198	cellular response to amino acid starvation	2023-07-30	43/18670	4.02668e-13	9.12593e-11	3.80705e-11	EIF2AK4/BECN1/CDKN1A/MTOR/MAP3K5/MAPK1/MAPK8	7
BP	GO:1990928	response to amino acid starvation	2023-07-30	46/18670	6.66674e-13	1.38501e-10	5.77784e-11	EIF2AK4/BECN1/CDKN1A/MTOR/MAP3K5/MAPK1/MAPK8	7
BP	GO:0010506	regulation of autophagy	2023-10-30	327/18670	5.21698e-11	1.00046e-08	4.17359e-09	EIF2AK4/BECN1/STAT3/MTOR/XBP1/HSPB1/DDIT3/MAPK8/TP53/HMOX1	10
BP	GO:0072593	reactive oxygen species metabolic process	2023-09-30	284/18670	4.15611e-10	7.40085e-08	3.0874e-08	ATG5/GLS2/BECN1/CDKN1A/PRDX1/STAT3/PRDX6/MTOR/TP53	9
BP	GO:0097193	intrinsic apoptotic signaling pathway	2023-09-30	289/18670	4.84898e-10	8.05901e-08	3.36196e-08	BECN1/SRC/CDKN1A/XBP1/MAP3K5/HSPB1/DDIT3/TP53/HMOX1	9
BP	GO:0016236	macroautophagy	2023-09-30	295/18670	5.81328e-10	9.05781e-08	3.77863e-08	ATG5/BECN1/LAMP2/SRC/MTOR/SQSTM1/MAPK8/TP53/HMOX1	9
BP	GO:0007568	aging	2023-09-30	321/18670	1.22284e-09	1.79325e-07	7.48087e-08	BECN1/LONP1/GPX4/CDKN1A/STAT3/MTOR/JUN/MAPK1/TP53	9
BP	GO:0000302	response to reactive oxygen species	2023-08-30	232/18670	2.3302e-09	3.22732e-07	1.34634e-07	BECN1/SRC/PRDX1/MAP3K5/JUN/MAPK1/MAPK8/HMOX1	8
BP	GO:0033002	muscle cell proliferation	2023-08-30	239/18670	2.94461e-09	3.86364e-07	1.61179e-07	TGFBR1/CDKN1A/STAT3/MTOR/MAP3K5/JUN/MAPK1/HMOX1	8
BP	GO:0034614	cellular response to reactive oxygen species	2023-07-30	168/18670	7.20701e-09	8.98354e-07	3.74764e-07	BECN1/SRC/PRDX1/MAP3K5/JUN/MAPK1/MAPK8	7
BP	GO:2001233	regulation of apoptotic signaling pathway	2023-09-30	406/18670	9.50606e-09	1.12851e-06	4.70776e-07	BECN1/TGFBR1/SRC/XBP1/HSPB1/DDIT3/MAPK8/TP53/HMOX1	9
BP	GO:0051090	regulation of DNA-binding transcription factor activity	2023-09-30	432/18670	1.62685e-08	1.84351e-06	7.69055e-07	FANCD2/EIF2AK4/STAT3/KEAP1/DDIT3/JUN/MAPK1/MAPK8/HMOX1	9
BP	GO:0042110	T cell activation	2023-09-30	464/18670	3.01205e-08	3.2648e-06	1.36197e-06	ATG5/FANCD2/EIF2AK4/SOCS1/SRC/STAT3/MTOR/XBP1/TP53	9
BP	GO:0007050	cell cycle arrest	2023-07-30	237/18670	7.71737e-08	8.01642e-06	3.34419e-06	EIF2AK4/AURKA/TGFBR1/CDKN1A/MTOR/DDIT3/TP53	7
BP	GO:0030217	T cell differentiation	2023-07-30	240/18670	8.40977e-08	8.38622e-06	3.49846e-06	ATG5/FANCD2/SOCS1/STAT3/MTOR/XBP1/TP53	7
BP	GO:0097237	cellular response to toxic substance	2023-07-30	247/18670	1.02324e-07	9.81129e-06	4.09296e-06	BECN1/GPX4/SRC/PRDX1/PRDX6/MAP3K5/HMOX1	7
BP	GO:0070482	response to oxygen levels	2023-08-30	394/18670	1.42836e-07	1.31885e-05	5.50184e-06	BECN1/LONP1/SRC/CDKN1A/SLC2A1/MTOR/TP53/HMOX1	8
BP	GO:0010507	negative regulation of autophagy	2023-05-30	84/18670	2.13183e-07	1.80048e-05	7.51103e-06	BECN1/STAT3/MTOR/TP53/HMOX1	5
BP	GO:0016242	negative regulation of macroautophagy	2023-04-30	33/18670	2.14534e-07	1.80048e-05	7.51103e-06	BECN1/MTOR/TP53/HMOX1	4
BP	GO:2001242	regulation of intrinsic apoptotic signaling pathway	2023-06-30	165/18670	2.16664e-07	1.80048e-05	7.51103e-06	BECN1/SRC/XBP1/HSPB1/DDIT3/TP53	6
BP	GO:0031647	regulation of protein stability	2023-07-30	284/18670	2.64086e-07	2.12377e-05	8.85967e-06	AURKA/LAMP2/SRC/CDKN1A/XBP1/MAPK1/TP53	7
BP	GO:0071276	cellular response to cadmium ion	2023-04-30	37/18670	3.44719e-07	2.68557e-05	1.12034e-05	JUN/MAPK1/MAPK8/HMOX1	4
BP	GO:1901216	positive regulation of neuron death	2023-05-30	94/18670	3.7483e-07	2.83167e-05	1.18128e-05	MTOR/MAP3K5/DDIT3/JUN/TP53	5
BP	GO:1901214	regulation of neuron death	2023-07-30	313/18670	5.08909e-07	3.65363e-05	1.52418e-05	STAT3/MTOR/MAP3K5/DDIT3/JUN/TP53/HMOX1	7
BP	GO:0001935	endothelial cell proliferation	2023-06-30	191/18670	5.12944e-07	3.65363e-05	1.52418e-05	TGFBR1/STAT3/MTOR/XBP1/JUN/HMOX1	6
BP	GO:2000377	regulation of reactive oxygen species metabolic process	2023-06-30	195/18670	5.79251e-07	3.91445e-05	1.63298e-05	ATG5/BECN1/CDKN1A/STAT3/MTOR/TP53	6
BP	GO:0042149	cellular response to glucose starvation	2023-04-30	42/18670	5.80966e-07	3.91445e-05	1.63298e-05	BECN1/SLC2A1/XBP1/TP53	4
BP	GO:0046677	response to antibiotic	2023-07-30	327/18670	6.82822e-07	4.47967e-05	1.86877e-05	BECN1/SRC/STAT3/MAP3K5/JUN/TP53/HMOX1	7
BP	GO:0032147	activation of protein kinase activity	2023-07-30	333/18670	7.71353e-07	4.93073e-05	2.05694e-05	SOCS1/TGFBR1/SRC/OXSR1/MTOR/MAP3K5/MAPK1	7
BP	GO:0050679	positive regulation of epithelial cell proliferation	2023-06-30	206/18670	7.98707e-07	4.97794e-05	2.07664e-05	TGFBR1/STAT3/MTOR/XBP1/JUN/HMOX1	6
BP	GO:0001938	positive regulation of endothelial cell proliferation	2023-05-30	112/18670	8.97829e-07	5.45924e-05	2.27742e-05	TGFBR1/STAT3/MTOR/JUN/HMOX1	5
BP	GO:0070997	neuron death	2023-07-30	348/18670	1.03585e-06	6.14849e-05	2.56495e-05	STAT3/MTOR/MAP3K5/DDIT3/JUN/TP53/HMOX1	7
BP	GO:0061912	selective autophagy	2023-04-30	49/18670	1.09118e-06	6.32631e-05	2.63913e-05	ATG5/BECN1/SQSTM1/TP53	4
BP	GO:0030098	lymphocyte differentiation	2023-07-30	353/18670	1.13939e-06	6.45568e-05	2.69311e-05	ATG5/FANCD2/SOCS1/STAT3/MTOR/XBP1/TP53	7
BP	GO:0001666	response to hypoxia	2023-07-30	359/18670	1.27499e-06	7.06345e-05	2.94665e-05	BECN1/LONP1/SRC/SLC2A1/MTOR/TP53/HMOX1	7
BP	GO:0036293	response to decreased oxygen levels	2023-07-30	370/18670	1.55888e-06	8.44846e-05	3.52443e-05	BECN1/LONP1/SRC/SLC2A1/MTOR/TP53/HMOX1	7
BP	GO:0018107	peptidyl-threonine phosphorylation	2023-05-30	126/18670	1.60908e-06	8.53495e-05	3.56051e-05	TGFBR1/OXSR1/MTOR/MAPK1/MAPK8	5
BP	GO:0051098	regulation of binding	2023-07-30	373/18670	1.64491e-06	8.54326e-05	3.56398e-05	AURKA/TGFBR1/SRC/DDIT3/JUN/MAPK8/HMOX1	7
BP	GO:0046777	protein autophosphorylation	2023-06-30	235/18670	1.72029e-06	8.75241e-05	3.65123e-05	EIF2AK4/AURKA/SRC/OXSR1/MTOR/JUN	6
BP	GO:0071216	cellular response to biotic stimulus	2023-06-30	236/18670	1.76321e-06	8.79137e-05	3.66748e-05	SRC/XBP1/DDIT3/MAPK1/MAPK8/TP53	6
BP	GO:0018210	peptidyl-threonine modification	2023-05-30	134/18670	2.18006e-06	0.000106566	4.4456e-05	TGFBR1/OXSR1/MTOR/MAPK1/MAPK8	5
BP	GO:0070059	intrinsic apoptotic signaling pathway in response to endoplasmic reticulum stress	2023-04-30	62/18670	2.83161e-06	0.000135754	5.66323e-05	XBP1/MAP3K5/DDIT3/TP53	4
BP	GO:0046686	response to cadmium ion	2023-04-30	63/18670	3.02022e-06	0.000142064	5.92647e-05	JUN/MAPK1/MAPK8/HMOX1	4
BP	GO:2000378	negative regulation of reactive oxygen species metabolic process	2023-04-30	64/18670	3.21798e-06	0.000148563	6.19759e-05	ATG5/BECN1/STAT3/TP53	4
BP	GO:0042542	response to hydrogen peroxide	2023-05-30	146/18670	3.32353e-06	0.000150647	6.2845e-05	BECN1/SRC/MAP3K5/JUN/HMOX1	5
BP	GO:0048732	gland development	2023-07-30	434/18670	4.47881e-06	0.000195889	8.17186e-05	AURKA/TGFBR1/SRC/XBP1/JUN/MAPK1/HMOX1	7
BP	GO:0050673	epithelial cell proliferation	2023-07-30	434/18670	4.47881e-06	0.000195889	8.17186e-05	TGFBR1/STAT3/MTOR/XBP1/JUN/MAPK1/HMOX1	7
BP	GO:0034976	response to endoplasmic reticulum stress	2023-06-30	285/18670	5.23733e-06	0.000225115	9.39107e-05	EIF2AK4/XBP1/MAP3K5/DDIT3/JUN/TP53	6
BP	GO:0009314	response to radiation	2023-07-30	448/18670	5.51695e-06	0.000233115	9.7248e-05	FANCD2/EIF2AK4/CDKN1A/MTOR/JUN/MAPK8/TP53	7
BP	GO:0000423	mitophagy	2023-03-30	22/18670	5.64782e-06	0.000234667	9.78956e-05	BECN1/SQSTM1/TP53	3
BP	GO:0071695	anatomical structure maturation	2023-05-30	165/18670	6.04665e-06	0.00024712	0.00010309	AURKA/CDKN1A/MTOR/XBP1/DDIT3	5
BP	GO:0000422	autophagy of mitochondrion	2023-04-30	76/18670	6.41152e-06	0.000253713	0.000105841	ATG5/BECN1/SQSTM1/TP53	4
BP	GO:0061726	mitochondrion disassembly	2023-04-30	76/18670	6.41152e-06	0.000253713	0.000105841	ATG5/BECN1/SQSTM1/TP53	4
BP	GO:0048660	regulation of smooth muscle cell proliferation	2023-05-30	169/18670	6.79546e-06	0.00026	0.000108464	CDKN1A/MTOR/MAP3K5/JUN/HMOX1	5
BP	GO:0051100	negative regulation of binding	2023-05-30	169/18670	6.79546e-06	0.00026	0.000108464	AURKA/DDIT3/JUN/MAPK8/HMOX1	5
BP	GO:0018105	peptidyl-serine phosphorylation	2023-06-30	299/18670	6.89291e-06	0.00026	0.000108464	AURKA/TGFBR1/SRC/MTOR/MAPK1/MAPK8	6
BP	GO:0010634	positive regulation of epithelial cell migration	2023-05-30	171/18670	7.19614e-06	0.00026	0.000108464	SRC/MTOR/HSPB1/JUN/HMOX1	5
BP	GO:0016241	regulation of macroautophagy	2023-05-30	171/18670	7.19614e-06	0.00026	0.000108464	BECN1/MTOR/MAPK8/TP53/HMOX1	5
BP	GO:0048659	smooth muscle cell proliferation	2023-05-30	171/18670	7.19614e-06	0.00026	0.000108464	CDKN1A/MTOR/MAP3K5/JUN/HMOX1	5
BP	GO:0001936	regulation of endothelial cell proliferation	2023-05-30	176/18670	8.27916e-06	0.000294856	0.000123005	TGFBR1/STAT3/MTOR/JUN/HMOX1	5
BP	GO:0009299	mRNA transcription	2023-03-30	25/18670	8.40765e-06	0.000295215	0.000123154	STAT3/DDIT3/TP53	3
BP	GO:2001235	positive regulation of apoptotic signaling pathway	2023-05-30	179/18670	8.98774e-06	0.0003112	0.000129823	BECN1/TGFBR1/DDIT3/MAPK8/TP53	5
BP	GO:0002285	lymphocyte activation involved in immune response	2023-05-30	181/18670	9.4859e-06	0.000319845	0.000133429	EIF2AK4/STAT3/MTOR/XBP1/TP53	5
BP	GO:0002360	T cell lineage commitment	2023-03-30	26/18670	9.494e-06	0.000319845	0.000133429	STAT3/MTOR/TP53	3
BP	GO:1904705	regulation of vascular smooth muscle cell proliferation	2023-04-30	85/18670	1.00176e-05	0.000328604	0.000137083	CDKN1A/MAP3K5/JUN/HMOX1	4
BP	GO:1990874	vascular smooth muscle cell proliferation	2023-04-30	85/18670	1.00176e-05	0.000328604	0.000137083	CDKN1A/MAP3K5/JUN/HMOX1	4
BP	GO:0090559	regulation of membrane permeability	2023-04-30	86/18670	1.04946e-05	0.000336218	0.000140259	STAT3/MTOR/MAPK8/TP53	4
BP	GO:0018209	peptidyl-serine modification	2023-06-30	322/18670	1.05194e-05	0.000336218	0.000140259	AURKA/TGFBR1/SRC/MTOR/MAPK1/MAPK8	6
BP	GO:0060259	regulation of feeding behavior	2023-03-30	27/18670	1.06692e-05	0.000336687	0.000140455	EIF2AK4/STAT3/MTOR	3
BP	GO:0071248	cellular response to metal ion	2023-05-30	190/18670	1.20014e-05	0.000373995	0.000156019	BECN1/JUN/MAPK1/MAPK8/HMOX1	5
BP	GO:0071214	cellular response to abiotic stimulus	2023-06-30	331/18670	1.23038e-05	0.000374066	0.000156048	EIF2AK4/CDKN1A/SLC2A1/OXSR1/MAPK8/TP53	6
BP	GO:0104004	cellular response to environmental stimulus	2023-06-30	331/18670	1.23038e-05	0.000374066	0.000156048	EIF2AK4/CDKN1A/SLC2A1/OXSR1/MAPK8/TP53	6
BP	GO:0033044	regulation of chromosome organization	2023-06-30	342/18670	1.48102e-05	0.000444841	0.000185573	ATG5/BECN1/SRC/MAPK1/MAPK8/TP53	6
BP	GO:0017038	protein import	2023-05-30	199/18670	1.50108e-05	0.0004455	0.000185849	LAMP2/CDKN1A/STAT3/MAPK1/TP53	5
BP	GO:1902895	positive regulation of pri-miRNA transcription by RNA polymerase II	2023-03-30	31/18670	1.63249e-05	0.0004788	0.00019974	STAT3/JUN/TP53	3
BP	GO:0010631	epithelial cell migration	2023-06-30	351/18670	1.71552e-05	0.000497302	0.000207459	TGFBR1/SRC/MTOR/HSPB1/JUN/HMOX1	6
BP	GO:0090132	epithelium migration	2023-06-30	354/18670	1.80005e-05	0.000515807	0.000215178	TGFBR1/SRC/MTOR/HSPB1/JUN/HMOX1	6
BP	GO:0090130	tissue migration	2023-06-30	360/18670	1.97921e-05	0.000549656	0.000229299	TGFBR1/SRC/MTOR/HSPB1/JUN/HMOX1	6
BP	GO:0048661	positive regulation of smooth muscle cell proliferation	2023-04-30	101/18670	1.98432e-05	0.000549656	0.000229299	MTOR/MAP3K5/JUN/HMOX1	4
BP	GO:1903008	organelle disassembly	2023-04-30	101/18670	1.98432e-05	0.000549656	0.000229299	ATG5/BECN1/SQSTM1/TP53	4
BP	GO:0010038	response to metal ion	2023-06-30	364/18670	2.10647e-05	0.000577081	0.00024074	BECN1/LONP1/JUN/MAPK1/MAPK8/HMOX1	6
BP	GO:0035690	cellular response to drug	2023-06-30	369/18670	2.27476e-05	0.000610607	0.000254726	BECN1/SRC/MAP3K5/MAPK1/TP53/HMOX1	6
BP	GO:0071241	cellular response to inorganic substance	2023-05-30	217/18670	2.27783e-05	0.000610607	0.000254726	BECN1/JUN/MAPK1/MAPK8/HMOX1	5
BP	GO:0002286	T cell activation involved in immune response	2023-04-30	106/18670	2.4009e-05	0.000636749	0.000265631	EIF2AK4/STAT3/MTOR/TP53	4
BP	GO:0010044	response to aluminum ion	2/30	5/18670	2.48857e-05	0.000653054	0.000272433	BECN1/LONP1	2
BP	GO:2000278	regulation of DNA biosynthetic process	2023-04-30	108/18670	2.5843e-05	0.000669511	0.000279298	SRC/CDKN1A/MAPK1/TP53	4
BP	GO:0050678	regulation of epithelial cell proliferation	2023-06-30	378/18670	2.605e-05	0.000669511	0.000279298	TGFBR1/STAT3/MTOR/XBP1/JUN/HMOX1	6
BP	GO:2001234	negative regulation of apoptotic signaling pathway	2023-05-30	230/18670	3.01083e-05	0.000765681	0.000319418	TGFBR1/SRC/XBP1/HSPB1/HMOX1	5
BP	GO:0045022	early endosome to late endosome transport	2023-03-30	38/18670	3.04061e-05	0.000765681	0.000319418	BECN1/SRC/MAPK1	3
BP	GO:0032792	negative regulation of CREB transcription factor activity	2/30	6/18670	3.72913e-05	0.000920467	0.00038399	EIF2AK4/DDIT3	2
BP	GO:0071500	cellular response to nitrosative stress	2/30	6/18670	3.72913e-05	0.000920467	0.00038399	ATG5/DDIT3	2
BP	GO:0098927	vesicle-mediated transport between endosomal compartments	2023-03-30	41/18670	3.82974e-05	0.000926945	0.000386692	BECN1/SRC/MAPK1	3
BP	GO:1902893	regulation of pri-miRNA transcription by RNA polymerase II	2023-03-30	41/18670	3.82974e-05	0.000926945	0.000386692	STAT3/JUN/TP53	3
BP	GO:0009266	response to temperature stimulus	2023-05-30	243/18670	3.91542e-05	0.000938571	0.000391542	EIF2AK4/CDKN1A/MTOR/MAPK1/HMOX1	5
BP	GO:0043618	regulation of transcription from RNA polymerase II promoter in response to stress	2023-04-30	121/18670	4.03778e-05	0.000958685	0.000399933	DDIT3/JUN/TP53/HMOX1	4
BP	GO:0051101	regulation of DNA binding	2023-04-30	124/18670	4.44393e-05	0.00104516	0.000436008	DDIT3/JUN/MAPK8/HMOX1	4
BP	GO:0043620	regulation of DNA-templated transcription in response to stress	2023-04-30	127/18670	4.8792e-05	0.00113681	0.00047424	DDIT3/JUN/TP53/HMOX1	4
BP	GO:0050730	regulation of peptidyl-tyrosine phosphorylation	2023-05-30	256/18670	5.01811e-05	0.00115835	0.000483226	SOCS1/SRC/STAT3/MTOR/TP53	5
BP	GO:0006984	ER-nucleus signaling pathway	2023-03-30	46/18670	5.42412e-05	0.00124058	0.000517531	XBP1/DDIT3/TP53	3
BP	GO:0034504	protein localization to nucleus	2023-05-30	262/18670	5.60171e-05	0.00125847	0.000524994	SRC/CDKN1A/STAT3/MAPK1/TP53	5
BP	GO:0043434	response to peptide hormone	2023-06-30	436/18670	5.78174e-05	0.00125847	0.000524994	SOCS1/SRC/STAT3/SLC2A1/MTOR/XBP1	6
BP	GO:0050804	modulation of chemical synaptic transmission	2023-06-30	436/18670	5.78174e-05	0.00125847	0.000524994	EIF2AK4/SRC/STAT3/MTOR/SQSTM1/MAPK1	6
BP	GO:0045058	T cell selection	2023-03-30	47/18670	5.78767e-05	0.00125847	0.000524994	ATG5/STAT3/MTOR	3
BP	GO:0061614	pri-miRNA transcription by RNA polymerase II	2023-03-30	47/18670	5.78767e-05	0.00125847	0.000524994	STAT3/JUN/TP53	3
BP	GO:0031330	negative regulation of cellular catabolic process	2023-05-30	264/18670	5.80748e-05	0.00125847	0.000524994	BECN1/STAT3/MTOR/TP53/HMOX1	5
BP	GO:0099177	regulation of trans-synaptic signaling	2023-06-30	437/18670	5.85571e-05	0.00125847	0.000524994	EIF2AK4/SRC/STAT3/MTOR/SQSTM1/MAPK1	6
BP	GO:0051972	regulation of telomerase activity	2023-03-30	48/18670	6.16683e-05	0.0013082	0.000545741	SRC/MAPK1/TP53	3
BP	GO:0001889	liver development	2023-04-30	135/18670	6.19206e-05	0.0013082	0.000545741	AURKA/XBP1/JUN/HMOX1	4
BP	GO:0034605	cellular response to heat	2023-04-30	137/18670	6.55693e-05	0.00137365	0.000573043	CDKN1A/MTOR/MAPK1/HMOX1	4
BP	GO:0032868	response to insulin	2023-05-30	272/18670	6.68974e-05	0.00137831	0.000574986	SOCS1/SRC/SLC2A1/MTOR/XBP1	5
BP	GO:1902105	regulation of leukocyte differentiation	2023-05-30	272/18670	6.68974e-05	0.00137831	0.000574986	FANCD2/SOCS1/MTOR/XBP1/JUN	5
BP	GO:0061008	hepaticobiliary system development	2023-04-30	138/18670	6.74514e-05	0.00137833	0.000574996	AURKA/XBP1/JUN/HMOX1	4
BP	GO:0090400	stress-induced premature senescence	2/30	8/18670	6.94713e-05	0.00140195	0.000584847	CDKN1A/TP53	2
BP	GO:0002931	response to ischemia	2023-03-30	50/18670	6.97318e-05	0.00140195	0.000584847	MAP3K5/SQSTM1/TP53	3
BP	GO:0009411	response to UV	2023-04-30	141/18670	7.33344e-05	0.00146258	0.000610142	EIF2AK4/CDKN1A/MAPK8/TP53	4
BP	GO:0010675	regulation of cellular carbohydrate metabolic process	2023-04-30	142/18670	7.5376e-05	0.00149137	0.000622151	SRC/STAT3/MTOR/TP53	4
BP	GO:0006606	protein import into nucleus	2023-04-30	143/18670	7.74587e-05	0.00152051	0.000634307	CDKN1A/STAT3/MAPK1/TP53	4
BP	GO:0001667	ameboidal-type cell migration	2023-06-30	461/18670	7.87172e-05	0.00153314	0.000639577	TGFBR1/SRC/MTOR/HSPB1/JUN/HMOX1	6
BP	GO:0001819	positive regulation of cytokine production	2023-06-30	464/18670	8.15855e-05	0.00156117	0.000651269	SRC/STAT3/XBP1/HSPB1/DDIT3/HMOX1	6
BP	GO:0000077	DNA damage checkpoint	2023-04-30	145/18670	8.17496e-05	0.00156117	0.000651269	EIF2AK4/AURKA/CDKN1A/TP53	4
BP	GO:0021700	developmental maturation	2023-05-30	284/18670	8.20348e-05	0.00156117	0.000651269	AURKA/CDKN1A/MTOR/XBP1/DDIT3	5
BP	GO:0000186	activation of MAPKK activity	2023-03-30	53/18670	8.30731e-05	0.0015634	0.000652199	TGFBR1/MAP3K5/MAPK1	3
BP	GO:0051348	negative regulation of transferase activity	2023-05-30	285/18670	8.34062e-05	0.0015634	0.000652199	SOCS1/SRC/CDKN1A/HSPB1/TP53	5
BP	GO:0044262	cellular carbohydrate metabolic process	2023-05-30	286/18670	8.47952e-05	0.00157757	0.000658112	SRC/STAT3/SLC2A1/MTOR/TP53	5
BP	GO:0042326	negative regulation of phosphorylation	2023-06-30	468/18670	8.55392e-05	0.00157962	0.000658969	SOCS1/CDKN1A/STAT3/MTOR/HSPB1/JUN	6
BP	GO:0071236	cellular response to antibiotic	2023-04-30	147/18670	8.62111e-05	0.00158033	0.000659261	BECN1/SRC/MAP3K5/TP53	4
BP	GO:0043392	negative regulation of DNA binding	2023-03-30	54/18670	8.78645e-05	0.00159888	0.000667001	DDIT3/JUN/HMOX1	3
BP	GO:0035973	aggrephagy	2/30	9/18670	8.9231e-05	0.00160038	0.000667628	ATG5/SQSTM1	2
BP	GO:1903431	positive regulation of cell maturation	2/30	9/18670	8.9231e-05	0.00160038	0.000667628	AURKA/MTOR	2
BP	GO:0010632	regulation of epithelial cell migration	2023-05-30	291/18670	9.20102e-05	0.00163844	0.000683505	SRC/MTOR/HSPB1/JUN/HMOX1	5
BP	GO:1903706	regulation of hemopoiesis	2023-06-30	475/18670	9.28263e-05	0.00164125	0.000684677	FANCD2/SOCS1/STAT3/MTOR/XBP1/JUN	6
BP	GO:0006977	DNA damage response, signal transduction by p53 class mediator resulting in cell cycle arrest	2023-03-30	56/18670	9.79814e-05	0.00169863	0.000708614	AURKA/CDKN1A/TP53	3
BP	GO:0010332	response to gamma radiation	2023-03-30	56/18670	9.79814e-05	0.00169863	0.000708614	FANCD2/CDKN1A/TP53	3
BP	GO:0048511	rhythmic process	2023-05-30	295/18670	9.81158e-05	0.00169863	0.000708614	SRC/MTOR/JUN/MAPK8/TP53	5
BP	GO:0016049	cell growth	2023-06-30	484/18670	0.000102916	0.00172858	0.00072111	EIF2AK4/AURKA/TGFBR1/CDKN1A/MTOR/TP53	6
BP	GO:0042743	hydrogen peroxide metabolic process	2023-03-30	57/18670	0.000103313	0.00172858	0.00072111	PRDX1/STAT3/PRDX6	3
BP	GO:0043525	positive regulation of neuron apoptotic process	2023-03-30	57/18670	0.000103313	0.00172858	0.00072111	DDIT3/JUN/TP53	3
BP	GO:0072431	signal transduction involved in mitotic G1 DNA damage checkpoint	2023-03-30	57/18670	0.000103313	0.00172858	0.00072111	AURKA/CDKN1A/TP53	3
BP	GO:1902400	intracellular signal transduction involved in G1 DNA damage checkpoint	2023-03-30	57/18670	0.000103313	0.00172858	0.00072111	AURKA/CDKN1A/TP53	3
BP	GO:0031570	DNA integrity checkpoint	2023-04-30	157/18670	0.000111224	0.00181561	0.000757414	EIF2AK4/AURKA/CDKN1A/TP53	4
BP	GO:0036500	ATF6-mediated unfolded protein response	2/30	10/18670	0.000111427	0.00181561	0.000757414	XBP1/DDIT3	2
BP	GO:0051409	response to nitrosative stress	2/30	10/18670	0.000111427	0.00181561	0.000757414	ATG5/DDIT3	2
BP	GO:1990253	cellular response to leucine starvation	2/30	10/18670	0.000111427	0.00181561	0.000757414	EIF2AK4/MTOR	2
BP	GO:0072413	signal transduction involved in mitotic cell cycle checkpoint	2023-03-30	59/18670	0.000114536	0.00183037	0.000763574	AURKA/CDKN1A/TP53	3
BP	GO:1902402	signal transduction involved in mitotic DNA damage checkpoint	2023-03-30	59/18670	0.000114536	0.00183037	0.000763574	AURKA/CDKN1A/TP53	3
BP	GO:1902403	signal transduction involved in mitotic DNA integrity checkpoint	2023-03-30	59/18670	0.000114536	0.00183037	0.000763574	AURKA/CDKN1A/TP53	3
BP	GO:0009895	negative regulation of catabolic process	2023-05-30	308/18670	0.000120138	0.00190767	0.000795821	BECN1/STAT3/MTOR/TP53/HMOX1	5
BP	GO:2001244	positive regulation of intrinsic apoptotic signaling pathway	2023-03-30	61/18670	0.000126526	0.00199639	0.000832829	BECN1/DDIT3/TP53	3
BP	GO:0051170	import into nucleus	2023-04-30	163/18670	0.000128549	0.00201554	0.000840821	CDKN1A/STAT3/MAPK1/TP53	4
BP	GO:0009416	response to light stimulus	2023-05-30	314/18670	0.0001315	0.00204894	0.000854753	EIF2AK4/CDKN1A/MTOR/MAPK8/TP53	5
BP	GO:0031098	stress-activated protein kinase signaling cascade	2023-05-30	315/18670	0.000133472	0.00206674	0.000862178	PRDX1/OXSR1/MAP3K5/MAPK1/MAPK8	5
BP	GO:0051974	negative regulation of telomerase activity	2/30	11/18670	0.000136053	0.00206817	0.000862774	SRC/TP53	2
BP	GO:0072584	caveolin-mediated endocytosis	2/30	11/18670	0.000136053	0.00206817	0.000862774	SRC/MAPK1	2
BP	GO:1990440	positive regulation of transcription from RNA polymerase II promoter in response to endoplasmic reticulum stress	2/30	11/18670	0.000136053	0.00206817	0.000862774	DDIT3/TP53	2
BP	GO:0031571	mitotic G1 DNA damage checkpoint	2023-03-30	63/18670	0.000139305	0.0020921	0.000872755	AURKA/CDKN1A/TP53	3
BP	GO:0044819	mitotic G1/S transition checkpoint	2023-03-30	63/18670	0.000139305	0.0020921	0.000872755	AURKA/CDKN1A/TP53	3
BP	GO:0044783	G1 DNA damage checkpoint	2023-03-30	64/18670	0.000145998	0.00217948	0.000909209	AURKA/CDKN1A/TP53	3
BP	GO:0043433	negative regulation of DNA-binding transcription factor activity	2023-04-30	170/18670	0.000151145	0.00224219	0.000935368	EIF2AK4/KEAP1/DDIT3/HMOX1	4
BP	GO:1903829	positive regulation of cellular protein localization	2023-05-30	324/18670	0.000152253	0.00224219	0.000935368	SRC/SQSTM1/MAPK1/MAPK8/TP53	5
BP	GO:0051187	cofactor catabolic process	2023-03-30	65/18670	0.000152897	0.00224219	0.000935368	PRDX1/PRDX6/HMOX1	3
BP	GO:0006983	ER overload response	2/30	12/18670	0.0001631	0.00237783	0.000991955	DDIT3/TP53	2
BP	GO:0032496	response to lipopolysaccharide	2023-05-30	330/18670	0.000165858	0.00240397	0.00100286	SRC/XBP1/JUN/MAPK1/MAPK8	5
BP	GO:0042108	positive regulation of cytokine biosynthetic process	2023-03-30	67/18670	0.000167323	0.00241119	0.00100587	STAT3/HSPB1/HMOX1	3
BP	GO:0009408	response to heat	2023-04-30	176/18670	0.000172693	0.00247427	0.00103219	CDKN1A/MTOR/MAPK1/HMOX1	4
BP	GO:0071230	cellular response to amino acid stimulus	2023-03-30	68/18670	0.000174856	0.0024858	0.001037	SOCS1/MTOR/XBP1	3
BP	GO:0048469	cell maturation	2023-04-30	177/18670	0.000176489	0.0024858	0.001037	AURKA/CDKN1A/MTOR/XBP1	4
BP	GO:0060491	regulation of cell projection assembly	2023-04-30	177/18670	0.000176489	0.0024858	0.001037	ATG5/TGFBR1/SRC/MTOR	4
BP	GO:0006995	cellular response to nitrogen starvation	2/30	13/18670	0.000192562	0.00266699	0.00111258	ATG5/BECN1	2
BP	GO:0043562	cellular response to nitrogen levels	2/30	13/18670	0.000192562	0.00266699	0.00111258	ATG5/BECN1	2
BP	GO:0090399	replicative senescence	2/30	13/18670	0.000192562	0.00266699	0.00111258	CDKN1A/TP53	2
BP	GO:0002237	response to molecule of bacterial origin	2023-05-30	343/18670	0.000198522	0.00272269	0.00113582	SRC/XBP1/JUN/MAPK1/MAPK8	5
BP	GO:0050795	regulation of behavior	2023-03-30	71/18670	0.000198768	0.00272269	0.00113582	EIF2AK4/STAT3/MTOR	3
BP	GO:1903708	positive regulation of hemopoiesis	2023-04-30	185/18670	0.000209066	0.0028385	0.00118413	SOCS1/STAT3/XBP1/JUN	4
BP	GO:0048638	regulation of developmental growth	2023-05-30	347/18670	0.0002095	0.0028385	0.00118413	TGFBR1/CDKN1A/STAT3/MTOR/MAPK1	5
BP	GO:0031100	animal organ regeneration	2023-03-30	73/18670	0.000215831	0.00287737	0.00120035	AURKA/CDKN1A/HMOX1	3
BP	GO:0072401	signal transduction involved in DNA integrity checkpoint	2023-03-30	73/18670	0.000215831	0.00287737	0.00120035	AURKA/CDKN1A/TP53	3
BP	GO:0072422	signal transduction involved in DNA damage checkpoint	2023-03-30	73/18670	0.000215831	0.00287737	0.00120035	AURKA/CDKN1A/TP53	3
BP	GO:0043367	CD4-positive, alpha-beta T cell differentiation	2023-03-30	74/18670	0.000224707	0.002964	0.00123649	SOCS1/STAT3/MTOR	3
BP	GO:0072395	signal transduction involved in cell cycle checkpoint	2023-03-30	74/18670	0.000224707	0.002964	0.00123649	AURKA/CDKN1A/TP53	3
BP	GO:0050731	positive regulation of peptidyl-tyrosine phosphorylation	2023-04-30	192/18670	0.000240954	0.00315731	0.00131713	SRC/STAT3/MTOR/TP53	4
BP	GO:0045454	cell redox homeostasis	2023-03-30	76/18670	0.000243162	0.00315731	0.00131713	PRDX1/PRDX6/DDIT3	3
BP	GO:0046902	regulation of mitochondrial membrane permeability	2023-03-30	76/18670	0.000243162	0.00315731	0.00131713	STAT3/MAPK8/TP53	3
BP	GO:0031331	positive regulation of cellular catabolic process	2023-05-30	361/18670	0.000251619	0.00325019	0.00135588	EIF2AK4/AURKA/BECN1/KEAP1/HMOX1	5
BP	GO:0018108	peptidyl-tyrosine phosphorylation	2023-05-30	363/18670	0.000258127	0.00327381	0.00136573	SOCS1/SRC/STAT3/MTOR/TP53	5
BP	GO:0045862	positive regulation of proteolysis	2023-05-30	363/18670	0.000258127	0.00327381	0.00136573	AURKA/SRC/STAT3/MAP3K5/KEAP1	5
BP	GO:0030812	negative regulation of nucleotide catabolic process	2/30	15/18670	0.000258701	0.00327381	0.00136573	STAT3/TP53	2
BP	GO:0051198	negative regulation of coenzyme metabolic process	2/30	15/18670	0.000258701	0.00327381	0.00136573	STAT3/TP53	2
BP	GO:0071897	DNA biosynthetic process	2023-04-30	196/18670	0.000260675	0.00328213	0.0013692	SRC/CDKN1A/MAPK1/TP53	4
BP	GO:0055021	regulation of cardiac muscle tissue growth	2023-03-30	78/18670	0.000262572	0.0032894	0.00137223	TGFBR1/MTOR/MAPK1	3
BP	GO:0018212	peptidyl-tyrosine modification	2023-05-30	366/18670	0.000268129	0.00334223	0.00139427	SOCS1/SRC/STAT3/MTOR/TP53	5
BP	GO:0031099	regeneration	2023-04-30	198/18670	0.000270959	0.0033607	0.00140198	AURKA/CDKN1A/JUN/HMOX1	4
BP	GO:0006446	regulation of translational initiation	2023-03-30	79/18670	0.000272641	0.00336482	0.0014037	EIF2AK4/MTOR/HSPB1	3
BP	GO:0007179	transforming growth factor beta receptor signaling pathway	2023-04-30	199/18670	0.000276209	0.00339207	0.00141506	TGFBR1/SRC/JUN/TP53	4
BP	GO:0014855	striated muscle cell proliferation	2023-03-30	81/18670	0.000293522	0.0035572	0.00148395	TGFBR1/STAT3/MAPK1	3
BP	GO:0002070	epithelial cell maturation	2/30	16/18670	0.000295363	0.0035572	0.00148395	CDKN1A/XBP1	2
BP	GO:0002295	T-helper cell lineage commitment	2/30	16/18670	0.000295363	0.0035572	0.00148395	STAT3/MTOR	2
BP	GO:0006206	pyrimidine nucleobase metabolic process	2/30	16/18670	0.000295363	0.0035572	0.00148395	MTOR/MAPK1	2
BP	GO:0045766	positive regulation of angiogenesis	2023-04-30	204/18670	0.000303565	0.00361293	0.0015072	STAT3/XBP1/HSPB1/HMOX1	4
BP	GO:0034644	cellular response to UV	2023-03-30	82/18670	0.000304338	0.00361293	0.0015072	EIF2AK4/CDKN1A/TP53	3
BP	GO:0071158	positive regulation of cell cycle arrest	2023-03-30	82/18670	0.000304338	0.00361293	0.0015072	AURKA/CDKN1A/TP53	3
BP	GO:0071222	cellular response to lipopolysaccharide	2023-04-30	205/18670	0.000309262	0.00365398	0.00152432	SRC/XBP1/MAPK1/MAPK8	4
BP	GO:0006109	regulation of carbohydrate metabolic process	2023-04-30	206/18670	0.000315034	0.00367437	0.00153283	SRC/STAT3/MTOR/TP53	4
BP	GO:0006970	response to osmotic stress	2023-03-30	83/18670	0.000315409	0.00367437	0.00153283	SLC2A1/OXSR1/TP53	3
BP	GO:0048145	regulation of fibroblast proliferation	2023-03-30	83/18670	0.000315409	0.00367437	0.00153283	CDKN1A/JUN/TP53	3
BP	GO:0071456	cellular response to hypoxia	2023-04-30	207/18670	0.000320884	0.00372076	0.00155218	SRC/MTOR/TP53/HMOX1	4
BP	GO:0048144	fibroblast proliferation	2023-03-30	84/18670	0.000326737	0.00372195	0.00155268	CDKN1A/JUN/TP53	3
BP	GO:0060420	regulation of heart growth	2023-03-30	84/18670	0.000326737	0.00372195	0.00155268	TGFBR1/MTOR/MAPK1	3
BP	GO:0007623	circadian rhythm	2023-04-30	208/18670	0.000326812	0.00372195	0.00155268	MTOR/JUN/MAPK8/TP53	4
BP	GO:0071229	cellular response to acid chemical	2023-04-30	209/18670	0.000332818	0.00372195	0.00155268	SOCS1/SRC/MTOR/XBP1	4
BP	GO:0006978	DNA damage response, signal transduction by p53 class mediator resulting in transcription of p21 class mediator	2/30	17/18670	0.00033441	0.00372195	0.00155268	CDKN1A/TP53	2
BP	GO:0043373	CD4-positive, alpha-beta T cell lineage commitment	2/30	17/18670	0.00033441	0.00372195	0.00155268	STAT3/MTOR	2
BP	GO:0071850	mitotic cell cycle arrest	2/30	17/18670	0.00033441	0.00372195	0.00155268	CDKN1A/TP53	2
BP	GO:2000641	regulation of early endosome to late endosome transport	2/30	17/18670	0.00033441	0.00372195	0.00155268	SRC/MAPK1	2
BP	GO:1901653	cellular response to peptide	2023-05-30	385/18670	0.000338514	0.00372195	0.00155268	SOCS1/SRC/STAT3/XBP1/TP53	5
BP	GO:0009612	response to mechanical stimulus	2023-04-30	210/18670	0.000338902	0.00372195	0.00155268	SRC/SLC2A1/JUN/MAPK8	4
BP	GO:0043523	regulation of neuron apoptotic process	2023-04-30	210/18670	0.000338902	0.00372195	0.00155268	DDIT3/JUN/TP53/HMOX1	4
BP	GO:0050707	regulation of cytokine secretion	2023-04-30	210/18670	0.000338902	0.00372195	0.00155268	ATG5/SOCS1/SRC/XBP1	4
BP	GO:0060291	long-term synaptic potentiation	2023-03-30	86/18670	0.000350174	0.00382453	0.00159547	EIF2AK4/SQSTM1/MAPK1	3
BP	GO:0071219	cellular response to molecule of bacterial origin	2023-04-30	212/18670	0.000351311	0.00382453	0.00159547	SRC/XBP1/MAPK1/MAPK8	4
BP	GO:0045787	positive regulation of cell cycle	2023-05-30	389/18670	0.000354968	0.00384754	0.00160507	AURKA/BECN1/SRC/CDKN1A/TP53	5
BP	GO:0042772	DNA damage response, signal transduction resulting in transcription	2/30	18/18670	0.000375836	0.00405221	0.00169045	CDKN1A/TP53	2
BP	GO:0000075	cell cycle checkpoint	2023-04-30	216/18670	0.000377101	0.00405221	0.00169045	EIF2AK4/AURKA/CDKN1A/TP53	4
BP	GO:0036294	cellular response to decreased oxygen levels	2023-04-30	217/18670	0.000383755	0.00408847	0.00170558	SRC/MTOR/TP53/HMOX1	4
BP	GO:0043393	regulation of protein binding	2023-04-30	217/18670	0.000383755	0.00408847	0.00170558	AURKA/TGFBR1/SRC/MAPK8	4
BP	GO:0007584	response to nutrient	2023-04-30	219/18670	0.000397315	0.00419706	0.00175088	BECN1/MTOR/XBP1/HMOX1	4
BP	GO:0009952	anterior/posterior pattern specification	2023-04-30	219/18670	0.000397315	0.00419706	0.00175088	AURKA/TGFBR1/DDIT3/TP53	4
BP	GO:0002363	alpha-beta T cell lineage commitment	2/30	19/18670	0.000419632	0.00435893	0.00181841	STAT3/MTOR	2
BP	GO:0010663	positive regulation of striated muscle cell apoptotic process	2/30	19/18670	0.000419632	0.00435893	0.00181841	MAP3K5/TP53	2
BP	GO:0010666	positive regulation of cardiac muscle cell apoptotic process	2/30	19/18670	0.000419632	0.00435893	0.00181841	MAP3K5/TP53	2
BP	GO:0042789	mRNA transcription by RNA polymerase II	2/30	19/18670	0.000419632	0.00435893	0.00181841	STAT3/DDIT3	2
BP	GO:0045444	fat cell differentiation	2023-04-30	223/18670	0.00042546	0.0043979	0.00183466	SOCS1/MTOR/XBP1/DDIT3	4
BP	GO:0035710	CD4-positive, alpha-beta T cell activation	2023-03-30	92/18670	0.000426912	0.0043979	0.00183466	SOCS1/STAT3/MTOR	3
BP	GO:0032042	mitochondrial DNA metabolic process	2/30	20/18670	0.000465793	0.00473968	0.00197724	LONP1/TP53	2
BP	GO:0043369	CD4-positive or CD8-positive, alpha-beta T cell lineage commitment	2/30	20/18670	0.000465793	0.00473968	0.00197724	STAT3/MTOR	2
BP	GO:0098780	response to mitochondrial depolarisation	2/30	20/18670	0.000465793	0.00473968	0.00197724	BECN1/SQSTM1	2
BP	GO:1904018	positive regulation of vasculature development	2023-04-30	230/18670	0.000478105	0.00484518	0.00202126	STAT3/XBP1/HSPB1/HMOX1	4
BP	GO:0010660	regulation of muscle cell apoptotic process	2023-03-30	96/18670	0.000483625	0.00488128	0.00203632	MAP3K5/TP53/HMOX1	3
BP	GO:0044773	mitotic DNA damage checkpoint	2023-03-30	97/18670	0.00049852	0.00501133	0.00209057	AURKA/CDKN1A/TP53	3
BP	GO:0048738	cardiac muscle tissue development	2023-04-30	233/18670	0.000502032	0.00502637	0.00209684	ATG5/TGFBR1/MTOR/MAPK1	4
BP	GO:0071453	cellular response to oxygen levels	2023-04-30	234/18670	0.000510194	0.00504793	0.00210583	SRC/MTOR/TP53/HMOX1	4
BP	GO:0030038	contractile actin filament bundle assembly	2023-03-30	98/18670	0.000513706	0.00504793	0.00210583	TGFBR1/SRC/MTOR	3
BP	GO:0043149	stress fiber assembly	2023-03-30	98/18670	0.000513706	0.00504793	0.00210583	TGFBR1/SRC/MTOR	3
BP	GO:2001243	negative regulation of intrinsic apoptotic signaling pathway	2023-03-30	98/18670	0.000513706	0.00504793	0.00210583	SRC/XBP1/HSPB1	3
BP	GO:1900273	positive regulation of long-term synaptic potentiation	2/30	21/18670	0.000514309	0.00504793	0.00210583	EIF2AK4/SQSTM1	2
BP	GO:0009896	positive regulation of catabolic process	2023-05-30	423/18670	0.000520569	0.00508933	0.00212311	EIF2AK4/AURKA/BECN1/KEAP1/HMOX1	5
BP	GO:0006417	regulation of translation	2023-05-30	424/18670	0.000526191	0.00512419	0.00213765	EIF2AK4/STAT3/MTOR/HSPB1/MAPK1	5
BP	GO:0070301	cellular response to hydrogen peroxide	2023-03-30	99/18670	0.000529187	0.00513332	0.00214146	BECN1/SRC/MAP3K5	3
BP	GO:0010657	muscle cell apoptotic process	2023-03-30	100/18670	0.000544963	0.00524554	0.00218827	MAP3K5/TP53/HMOX1	3
BP	GO:0055024	regulation of cardiac muscle tissue development	2023-03-30	100/18670	0.000544963	0.00524554	0.00218827	TGFBR1/MTOR/MAPK1	3
BP	GO:0051402	neuron apoptotic process	2023-04-30	239/18670	0.000552434	0.00527709	0.00220143	DDIT3/JUN/TP53/HMOX1	4
BP	GO:0001933	negative regulation of protein phosphorylation	2023-05-30	429/18670	0.000554988	0.00527709	0.00220143	SOCS1/CDKN1A/MTOR/HSPB1/JUN	5
BP	GO:0051052	regulation of DNA metabolic process	2023-05-30	429/18670	0.000554988	0.00527709	0.00220143	SRC/CDKN1A/JUN/MAPK1/TP53	5
BP	GO:0007631	feeding behavior	2023-03-30	101/18670	0.000561038	0.00527709	0.00220143	EIF2AK4/STAT3/MTOR	3
BP	GO:0046632	alpha-beta T cell differentiation	2023-03-30	101/18670	0.000561038	0.00527709	0.00220143	SOCS1/STAT3/MTOR	3
BP	GO:0050663	cytokine secretion	2023-04-30	240/18670	0.000561171	0.00527709	0.00220143	ATG5/SOCS1/SRC/XBP1	4
BP	GO:0051195	negative regulation of cofactor metabolic process	2/30	22/18670	0.000565175	0.00527709	0.00220143	STAT3/TP53	2
BP	GO:1901522	positive regulation of transcription from RNA polymerase II promoter involved in cellular response to chemical stimulus	2/30	22/18670	0.000565175	0.00527709	0.00220143	XBP1/TP53	2
BP	GO:0038093	Fc receptor signaling pathway	2023-04-30	241/18670	0.000570007	0.00530235	0.00221197	SRC/JUN/MAPK1/MAPK8	4
BP	GO:0098869	cellular oxidant detoxification	2023-03-30	102/18670	0.000577414	0.00533146	0.00222411	GPX4/PRDX1/PRDX6	3
BP	GO:2000379	positive regulation of reactive oxygen species metabolic process	2023-03-30	102/18670	0.000577414	0.00533146	0.00222411	CDKN1A/MTOR/TP53	3
BP	GO:0051896	regulation of protein kinase B signaling	2023-04-30	244/18670	0.00059711	0.00549298	0.00229149	TGFBR1/SRC/MTOR/DDIT3	4
BP	GO:0060249	anatomical structure homeostasis	2023-05-30	437/18670	0.00060352	0.00553153	0.00230758	LAMP2/SRC/PRDX1/HSPB1/MAPK1	5
BP	GO:0008630	intrinsic apoptotic signaling pathway in response to DNA damage	2023-03-30	104/18670	0.000611078	0.00555992	0.00231942	CDKN1A/TP53/HMOX1	3
BP	GO:2001237	negative regulation of extrinsic apoptotic signaling pathway	2023-03-30	104/18670	0.000611078	0.00555992	0.00231942	TGFBR1/SRC/HMOX1	3
BP	GO:1903429	regulation of cell maturation	2/30	23/18670	0.000618384	0.00558562	0.00233014	AURKA/MTOR	2
BP	GO:2000637	positive regulation of gene silencing by miRNA	2/30	23/18670	0.000618384	0.00558562	0.00233014	STAT3/TP53	2
BP	GO:0055017	cardiac muscle tissue growth	2023-03-30	105/18670	0.000628371	0.00565534	0.00235923	TGFBR1/MTOR/MAPK1	3
BP	GO:0071560	cellular response to transforming growth factor beta stimulus	2023-04-30	249/18670	0.000644304	0.00577209	0.00240793	TGFBR1/SRC/JUN/TP53	4
BP	GO:0044774	mitotic DNA integrity checkpoint	2023-03-30	106/18670	0.000645974	0.00577209	0.00240793	AURKA/CDKN1A/TP53	3
BP	GO:0030330	DNA damage response, signal transduction by p53 class mediator	2023-03-30	107/18670	0.000663889	0.00591098	0.00246587	AURKA/CDKN1A/TP53	3
BP	GO:0060148	positive regulation of posttranscriptional gene silencing	2/30	24/18670	0.000673927	0.0059578	0.00248541	STAT3/TP53	2
BP	GO:1903649	regulation of cytoplasmic transport	2/30	24/18670	0.000673927	0.0059578	0.00248541	SRC/MAPK1	2
BP	GO:0071156	regulation of cell cycle arrest	2023-03-30	108/18670	0.000682119	0.00600891	0.00250673	AURKA/CDKN1A/TP53	3
BP	GO:0071559	response to transforming growth factor beta	2023-04-30	255/18670	0.000704369	0.00618307	0.00257938	TGFBR1/SRC/JUN/TP53	4
BP	GO:0007611	learning or memory	2023-04-30	256/18670	0.000714753	0.0062522	0.00260822	EIF2AK4/MTOR/JUN/MAPK1	4
BP	GO:1904951	positive regulation of establishment of protein localization	2023-05-30	456/18670	0.000731583	0.00637705	0.0026603	SRC/XBP1/MAPK1/MAPK8/TP53	5
BP	GO:0043406	positive regulation of MAP kinase activity	2023-04-30	258/18670	0.000735846	0.00639186	0.00266648	TGFBR1/SRC/MAP3K5/MAPK1	4
BP	GO:1904019	epithelial cell apoptotic process	2023-03-30	111/18670	0.000738719	0.00639454	0.0026676	MTOR/MAP3K5/HMOX1	3
BP	GO:0003007	heart morphogenesis	2023-04-30	259/18670	0.000746557	0.00644002	0.00268657	TGFBR1/MTOR/JUN/TP53	4
BP	GO:0060419	heart growth	2023-03-30	112/18670	0.00075823	0.00649577	0.00270983	TGFBR1/MTOR/MAPK1	3
BP	GO:1990748	cellular detoxification	2023-03-30	112/18670	0.00075823	0.00649577	0.00270983	GPX4/PRDX1/PRDX6	3
BP	GO:0046394	carboxylic acid biosynthetic process	2023-05-30	462/18670	0.000775976	0.00659769	0.00275235	GLS2/GPX4/STAT3/XBP1/TP53	5
BP	GO:0043200	response to amino acid	2023-03-30	113/18670	0.000778067	0.00659769	0.00275235	SOCS1/MTOR/XBP1	3
BP	GO:0046620	regulation of organ growth	2023-03-30	113/18670	0.000778067	0.00659769	0.00275235	TGFBR1/MTOR/MAPK1	3
BP	GO:0016053	organic acid biosynthetic process	2023-05-30	463/18670	0.000783568	0.00662181	0.00276241	GLS2/GPX4/STAT3/XBP1/TP53	5
BP	GO:1900739	regulation of protein insertion into mitochondrial membrane involved in apoptotic signaling pathway	2/30	26/18670	0.00079199	0.00662561	0.00276399	MAPK8/TP53	2
BP	GO:1900740	positive regulation of protein insertion into mitochondrial membrane involved in apoptotic signaling pathway	2/30	26/18670	0.00079199	0.00662561	0.00276399	MAPK8/TP53	2
BP	GO:1903579	negative regulation of ATP metabolic process	2/30	26/18670	0.00079199	0.00662561	0.00276399	STAT3/TP53	2
BP	GO:0042035	regulation of cytokine biosynthetic process	2023-03-30	114/18670	0.000798232	0.00663331	0.00276721	STAT3/HSPB1/HMOX1	3
BP	GO:0042752	regulation of circadian rhythm	2023-03-30	114/18670	0.000798232	0.00663331	0.00276721	MTOR/MAPK8/TP53	3
BP	GO:0007569	cell aging	2023-03-30	116/18670	0.000839555	0.00695352	0.00290079	CDKN1A/MTOR/TP53	3
BP	GO:0031334	positive regulation of protein complex assembly	2023-04-30	268/18670	0.00084799	0.00698947	0.00291578	SRC/MTOR/JUN/TP53	4
BP	GO:0050708	regulation of protein secretion	2023-05-30	472/18670	0.000854424	0.00698947	0.00291578	ATG5/SOCS1/SRC/SLC2A1/XBP1	5
BP	GO:2000144	positive regulation of DNA-templated transcription, initiation	2/30	27/18670	0.000854496	0.00698947	0.00291578	JUN/TP53	2
BP	GO:0043491	protein kinase B signaling	2023-04-30	269/18670	0.000859832	0.00698947	0.00291578	TGFBR1/SRC/MTOR/DDIT3	4
BP	GO:0010508	positive regulation of autophagy	2023-03-30	117/18670	0.000860717	0.00698947	0.00291578	EIF2AK4/BECN1/HMOX1	3
BP	GO:0010906	regulation of glucose metabolic process	2023-03-30	117/18670	0.000860717	0.00698947	0.00291578	SRC/MTOR/TP53	3
BP	GO:0045165	cell fate commitment	2023-04-30	270/18670	0.00087179	0.0070564	0.00294371	TGFBR1/STAT3/MTOR/TP53	4
BP	GO:1900543	negative regulation of purine nucleotide metabolic process	2/30	28/18670	0.000919308	0.00739302	0.00308413	STAT3/TP53	2
BP	GO:1902745	positive regulation of lamellipodium organization	2/30	28/18670	0.000919308	0.00739302	0.00308413	SRC/MTOR	2
BP	GO:0034248	regulation of cellular amide metabolic process	2023-05-30	483/18670	0.000947428	0.00759466	0.00316825	EIF2AK4/STAT3/MTOR/HSPB1/MAPK1	5
BP	GO:0048871	multicellular organismal homeostasis	2023-05-30	485/18670	0.00096512	0.00766535	0.00319774	SRC/PRDX1/STAT3/HSPB1/DDIT3	5
BP	GO:0051249	regulation of lymphocyte activation	2023-05-30	485/18670	0.00096512	0.00766535	0.00319774	FANCD2/SOCS1/SRC/CDKN1A/XBP1	5
BP	GO:0034101	erythrocyte homeostasis	2023-03-30	122/18670	0.000971621	0.00766535	0.00319774	PRDX1/STAT3/HMOX1	3
BP	GO:0043500	muscle adaptation	2023-03-30	122/18670	0.000971621	0.00766535	0.00319774	BECN1/MTOR/HMOX1	3
BP	GO:1905477	positive regulation of protein localization to membrane	2023-03-30	122/18670	0.000971621	0.00766535	0.00319774	SQSTM1/MAPK8/TP53	3
BP	GO:0031063	regulation of histone deacetylation	2/30	29/18670	0.00098642	0.00773316	0.00322603	MAPK8/TP53	2
BP	GO:0045980	negative regulation of nucleotide metabolic process	2/30	29/18670	0.00098642	0.00773316	0.00322603	STAT3/TP53	2
BP	GO:0042089	cytokine biosynthetic process	2023-03-30	123/18670	0.000994835	0.00777468	0.00324335	STAT3/HSPB1/HMOX1	3
BP	GO:0008637	apoptotic mitochondrial changes	2023-03-30	124/18670	0.0010184	0.00788468	0.00328924	JUN/MAPK8/TP53	3
BP	GO:0014066	regulation of phosphatidylinositol 3-kinase signaling	2023-03-30	124/18670	0.0010184	0.00788468	0.00328924	BECN1/SRC/MAPK1	3
BP	GO:0042107	cytokine metabolic process	2023-03-30	124/18670	0.0010184	0.00788468	0.00328924	STAT3/HSPB1/HMOX1	3
BP	GO:0016579	protein deubiquitination	2023-04-30	283/18670	0.00103816	0.00797627	0.00332745	BECN1/TGFBR1/KEAP1/TP53	4
BP	GO:2000134	negative regulation of G1/S transition of mitotic cell cycle	2023-03-30	125/18670	0.00104231	0.00797627	0.00332745	AURKA/CDKN1A/TP53	3
BP	GO:0000002	mitochondrial genome maintenance	2/30	30/18670	0.00105582	0.00797627	0.00332745	LONP1/TP53	2
BP	GO:0001844	protein insertion into mitochondrial membrane involved in apoptotic signaling pathway	2/30	30/18670	0.00105582	0.00797627	0.00332745	MAPK8/TP53	2
BP	GO:0038111	interleukin-7-mediated signaling pathway	2/30	30/18670	0.00105582	0.00797627	0.00332745	SOCS1/STAT3	2
BP	GO:0045948	positive regulation of translational initiation	2/30	30/18670	0.00105582	0.00797627	0.00332745	EIF2AK4/MTOR	2
BP	GO:0071480	cellular response to gamma radiation	2/30	30/18670	0.00105582	0.00797627	0.00332745	CDKN1A/TP53	2
BP	GO:0097421	liver regeneration	2/30	30/18670	0.00105582	0.00797627	0.00332745	AURKA/HMOX1	2
BP	GO:0051403	stress-activated MAPK cascade	2023-04-30	286/18670	0.00107951	0.00813058	0.00339182	PRDX1/MAP3K5/MAPK1/MAPK8	4
BP	GO:0045727	positive regulation of translation	2023-03-30	127/18670	0.00109121	0.0081939	0.00341824	EIF2AK4/MTOR/MAPK1	3
BP	GO:0002791	regulation of peptide secretion	2023-05-30	500/18670	0.0011058	0.00827859	0.00345356	ATG5/SOCS1/SRC/SLC2A1/XBP1	5
BP	GO:0010165	response to X-ray	2/30	31/18670	0.00112751	0.00841585	0.00351082	CDKN1A/TP53	2
BP	GO:0071482	cellular response to light stimulus	2023-03-30	129/18670	0.00114153	0.00849502	0.00354385	EIF2AK4/CDKN1A/TP53	3
BP	GO:0005996	monosaccharide metabolic process	2023-04-30	292/18670	0.00116569	0.00864897	0.00360808	SRC/SLC2A1/MTOR/TP53	4
BP	GO:0098754	detoxification	2023-03-30	131/18670	0.0011933	0.00868201	0.00362186	GPX4/PRDX1/PRDX6	3
BP	GO:1902807	negative regulation of cell cycle G1/S phase transition	2023-03-30	131/18670	0.0011933	0.00868201	0.00362186	AURKA/CDKN1A/TP53	3
BP	GO:0007616	long-term memory	2/30	32/18670	0.00120148	0.00868201	0.00362186	EIF2AK4/MTOR	2
BP	GO:0042744	hydrogen peroxide catabolic process	2/30	32/18670	0.00120148	0.00868201	0.00362186	PRDX1/PRDX6	2
BP	GO:0045589	regulation of regulatory T cell differentiation	2/30	32/18670	0.00120148	0.00868201	0.00362186	FANCD2/SOCS1	2
BP	GO:0046685	response to arsenic-containing substance	2/30	32/18670	0.00120148	0.00868201	0.00362186	CDKN1A/HMOX1	2
BP	GO:0051385	response to mineralocorticoid	2/30	32/18670	0.00120148	0.00868201	0.00362186	SRC/CDKN1A	2
BP	GO:0071353	cellular response to interleukin-4	2/30	32/18670	0.00120148	0.00868201	0.00362186	XBP1/KEAP1	2
BP	GO:1902235	regulation of endoplasmic reticulum stress-induced intrinsic apoptotic signaling pathway	2/30	32/18670	0.00120148	0.00868201	0.00362186	XBP1/DDIT3	2
BP	GO:0045598	regulation of fat cell differentiation	2023-03-30	132/18670	0.00121973	0.0087884	0.00366624	MTOR/XBP1/DDIT3	3
BP	GO:0050890	cognition	2023-04-30	296/18670	0.00122576	0.00880637	0.00367374	EIF2AK4/MTOR/JUN/MAPK1	4
BP	GO:0042770	signal transduction in response to DNA damage	2023-03-30	133/18670	0.00124653	0.00892987	0.00372526	AURKA/CDKN1A/TP53	3
BP	GO:0090068	positive regulation of cell cycle process	2023-04-30	298/18670	0.00125659	0.00894764	0.00373267	AURKA/BECN1/CDKN1A/TP53	4
BP	GO:0070646	protein modification by small protein removal	2023-04-30	299/18670	0.00127222	0.00894764	0.00373267	BECN1/TGFBR1/KEAP1/TP53	4
BP	GO:0007006	mitochondrial membrane organization	2023-03-30	134/18670	0.0012737	0.00894764	0.00373267	STAT3/MAPK8/TP53	3
BP	GO:0009303	rRNA transcription	2/30	33/18670	0.00127772	0.00894764	0.00373267	MTOR/TP53	2
BP	GO:0010039	response to iron ion	2/30	33/18670	0.00127772	0.00894764	0.00373267	BECN1/HMOX1	2
BP	GO:0036003	positive regulation of transcription from RNA polymerase II promoter in response to stress	2/30	33/18670	0.00127772	0.00894764	0.00373267	DDIT3/TP53	2
BP	GO:0042755	eating behavior	2/30	33/18670	0.00127772	0.00894764	0.00373267	STAT3/MTOR	2
BP	GO:0051204	protein insertion into mitochondrial membrane	2/30	33/18670	0.00127772	0.00894764	0.00373267	MAPK8/TP53	2
BP	GO:0032148	activation of protein kinase B activity	2/30	34/18670	0.00135623	0.00934834	0.00389983	SRC/MTOR	2
BP	GO:0043276	anoikis	2/30	34/18670	0.00135623	0.00934834	0.00389983	SRC/MTOR	2
BP	GO:0043368	positive T cell selection	2/30	34/18670	0.00135623	0.00934834	0.00389983	STAT3/MTOR	2
BP	GO:0045066	regulatory T cell differentiation	2/30	34/18670	0.00135623	0.00934834	0.00389983	FANCD2/SOCS1	2
BP	GO:0070670	response to interleukin-4	2/30	34/18670	0.00135623	0.00934834	0.00389983	XBP1/KEAP1	2
BP	GO:0072655	establishment of protein localization to mitochondrion	2023-03-30	137/18670	0.00135744	0.00934834	0.00389983	DDIT3/MAPK8/TP53	3
BP	GO:0046631	alpha-beta T cell activation	2023-03-30	138/18670	0.00138611	0.00951946	0.00397122	SOCS1/STAT3/MTOR	3
BP	GO:0002700	regulation of production of molecular mediator of immune response	2023-03-30	139/18670	0.00141515	0.00966569	0.00403222	ATG5/XBP1/HMOX1	3
BP	GO:0045580	regulation of T cell differentiation	2023-03-30	139/18670	0.00141515	0.00966569	0.00403222	FANCD2/SOCS1/XBP1	3
BP	GO:1901030	positive regulation of mitochondrial outer membrane permeabilization involved in apoptotic signaling pathway	2/30	35/18670	0.00143699	0.00976133	0.00407211	MAPK8/TP53	2
BP	GO:1904031	positive regulation of cyclin-dependent protein kinase activity	2/30	35/18670	0.00143699	0.00976133	0.00407211	SRC/CDKN1A	2
BP	GO:0070585	protein localization to mitochondrion	2023-03-30	141/18670	0.00147439	0.00998819	0.00416675	DDIT3/MAPK8/TP53	3
BP	GO:0009112	nucleobase metabolic process	2/30	36/18670	0.00152	0.0102632	0.00428147	MTOR/MAPK1	2
BP	GO:0050863	regulation of T cell activation	2023-04-30	314/18670	0.00152321	0.0102632	0.00428147	FANCD2/SOCS1/SRC/XBP1	4
BP	GO:0030879	mammary gland development	2023-03-30	143/18670	0.00153517	0.0102881	0.00429186	SRC/XBP1/MAPK1	3
BP	GO:0031056	regulation of histone modification	2023-03-30	143/18670	0.00153517	0.0102881	0.00429186	ATG5/MAPK8/TP53	3
BP	GO:1902107	positive regulation of leukocyte differentiation	2023-03-30	144/18670	0.00156614	0.0104675	0.0043667	SOCS1/XBP1/JUN	3
BP	GO:0007612	learning	2023-03-30	145/18670	0.0015975	0.0106485	0.00444223	EIF2AK4/MTOR/JUN	3
BP	GO:2000142	regulation of DNA-templated transcription, initiation	2/30	37/18670	0.00160525	0.0106717	0.0044519	JUN/TP53	2
BP	GO:0035264	multicellular organism growth	2023-03-30	146/18670	0.00162925	0.0108024	0.00450643	STAT3/MTOR/TP53	3
BP	GO:0071375	cellular response to peptide hormone stimulus	2023-04-30	321/18670	0.00165143	0.0109205	0.00455567	SOCS1/SRC/STAT3/XBP1	4
BP	GO:0002262	myeloid cell homeostasis	2023-03-30	147/18670	0.00166139	0.0109284	0.00455897	PRDX1/STAT3/HMOX1	3
BP	GO:0010212	response to ionizing radiation	2023-03-30	147/18670	0.00166139	0.0109284	0.00455897	FANCD2/CDKN1A/TP53	3
BP	GO:1904706	negative regulation of vascular smooth muscle cell proliferation	2/30	38/18670	0.00169274	0.0109974	0.00458775	CDKN1A/HMOX1	2
BP	GO:1905898	positive regulation of response to endoplasmic reticulum stress	2/30	38/18670	0.00169274	0.0109974	0.00458775	XBP1/DDIT3	2
BP	GO:2000279	negative regulation of DNA biosynthetic process	2/30	38/18670	0.00169274	0.0109974	0.00458775	SRC/TP53	2
BP	GO:0014065	phosphatidylinositol 3-kinase signaling	2023-03-30	148/18670	0.00169394	0.0109974	0.00458775	BECN1/SRC/MAPK1	3
BP	GO:0061041	regulation of wound healing	2023-03-30	148/18670	0.00169394	0.0109974	0.00458775	CDKN1A/MTOR/XBP1	3
BP	GO:0009615	response to virus	2023-04-30	326/18670	0.00174751	0.0113157	0.00472053	EIF2AK4/BECN1/SRC/HSPB1	4
BP	GO:0010661	positive regulation of muscle cell apoptotic process	2/30	39/18670	0.00178247	0.0115121	0.0048025	MAP3K5/TP53	2
BP	GO:0016999	antibiotic metabolic process	2023-03-30	151/18670	0.00179396	0.0115564	0.00482097	PRDX1/STAT3/PRDX6	3
BP	GO:0016202	regulation of striated muscle tissue development	2023-03-30	152/18670	0.0018281	0.011746	0.00490007	TGFBR1/MTOR/MAPK1	3
BP	GO:0030168	platelet activation	2023-03-30	153/18670	0.00186265	0.0118602	0.00494768	SRC/HSPB1/MAPK1	3
BP	GO:0034250	positive regulation of cellular amide metabolic process	2023-03-30	153/18670	0.00186265	0.0118602	0.00494768	EIF2AK4/MTOR/MAPK1	3
BP	GO:0051017	actin filament bundle assembly	2023-03-30	153/18670	0.00186265	0.0118602	0.00494768	TGFBR1/SRC/MTOR	3
BP	GO:0071470	cellular response to osmotic stress	2/30	40/18670	0.00187441	0.0118602	0.00494768	SLC2A1/OXSR1	2
BP	GO:0098760	response to interleukin-7	2/30	40/18670	0.00187441	0.0118602	0.00494768	SOCS1/STAT3	2
BP	GO:0098761	cellular response to interleukin-7	2/30	40/18670	0.00187441	0.0118602	0.00494768	SOCS1/STAT3	2
BP	GO:0051251	positive regulation of lymphocyte activation	2023-04-30	334/18670	0.00190923	0.0120195	0.00501415	SOCS1/SRC/CDKN1A/XBP1	4
BP	GO:0071902	positive regulation of protein serine/threonine kinase activity	2023-04-30	334/18670	0.00190923	0.0120195	0.00501415	TGFBR1/SRC/MAP3K5/MAPK1	4
BP	GO:1901861	regulation of muscle tissue development	2023-03-30	155/18670	0.00193297	0.0121078	0.00505098	TGFBR1/MTOR/MAPK1	3
BP	GO:2001236	regulation of extrinsic apoptotic signaling pathway	2023-03-30	155/18670	0.00193297	0.0121078	0.00505098	TGFBR1/SRC/HMOX1	3
BP	GO:0048634	regulation of muscle organ development	2023-03-30	156/18670	0.00196874	0.0122935	0.00512845	TGFBR1/MTOR/MAPK1	3
BP	GO:0043405	regulation of MAP kinase activity	2023-04-30	337/18670	0.00197248	0.0122935	0.00512845	TGFBR1/SRC/MAP3K5/MAPK1	4
BP	GO:0061572	actin filament bundle organization	2023-03-30	157/18670	0.00200493	0.0124646	0.00519982	TGFBR1/SRC/MTOR	3
BP	GO:0016482	cytosolic transport	2023-03-30	158/18670	0.00204153	0.0126291	0.00526846	BECN1/SRC/MAPK1	3
BP	GO:0043467	regulation of generation of precursor metabolites and energy	2023-03-30	158/18670	0.00204153	0.0126291	0.00526846	STAT3/MTOR/TP53	3
BP	GO:0010613	positive regulation of cardiac muscle hypertrophy	2/30	42/18670	0.00206494	0.0127423	0.00531568	BECN1/MTOR	2
BP	GO:0001101	response to acid chemical	2023-04-30	343/18670	0.00210332	0.0128835	0.00537457	SOCS1/SRC/MTOR/XBP1	4
BP	GO:0006913	nucleocytoplasmic transport	2023-04-30	343/18670	0.00210332	0.0128835	0.00537457	CDKN1A/STAT3/MAPK1/TP53	4
BP	GO:0072330	monocarboxylic acid biosynthetic process	2023-04-30	343/18670	0.00210332	0.0128835	0.00537457	GPX4/STAT3/XBP1/TP53	4
BP	GO:0008631	intrinsic apoptotic signaling pathway in response to oxidative stress	2/30	43/18670	0.00216351	0.0131552	0.00548792	MAP3K5/HSPB1	2
BP	GO:0014742	positive regulation of muscle hypertrophy	2/30	43/18670	0.00216351	0.0131552	0.00548792	BECN1/MTOR	2
BP	GO:0032459	regulation of protein oligomerization	2/30	43/18670	0.00216351	0.0131552	0.00548792	SRC/TP53	2
BP	GO:0051169	nuclear transport	2023-04-30	346/18670	0.00217095	0.0131683	0.00549339	CDKN1A/STAT3/MAPK1/TP53	4
BP	GO:0007178	transmembrane receptor protein serine/threonine kinase signaling pathway	2023-04-30	349/18670	0.00224007	0.0135546	0.00565455	TGFBR1/SRC/JUN/TP53	4
BP	GO:0090311	regulation of protein deacetylation	2/30	44/18670	0.00226427	0.0136349	0.00568803	MAPK8/TP53	2
BP	GO:1901028	regulation of mitochondrial outer membrane permeabilization involved in apoptotic signaling pathway	2/30	44/18670	0.00226427	0.0136349	0.00568803	MAPK8/TP53	2
BP	GO:0003002	regionalization	2023-04-30	351/18670	0.00228699	0.0137055	0.00571748	AURKA/TGFBR1/DDIT3/TP53	4
BP	GO:0051260	protein homooligomerization	2023-04-30	351/18670	0.00228699	0.0137055	0.00571748	LONP1/SRC/TP53/HMOX1	4
BP	GO:0007093	mitotic cell cycle checkpoint	2023-03-30	165/18670	0.00230944	0.0138068	0.00575975	AURKA/CDKN1A/TP53	3
BP	GO:0042771	intrinsic apoptotic signaling pathway in response to DNA damage by p53 class mediator	2/30	45/18670	0.00236723	0.0140178	0.00584778	CDKN1A/TP53	2
BP	GO:0048538	thymus development	2/30	45/18670	0.00236723	0.0140178	0.00584778	TGFBR1/MAPK1	2
BP	GO:1900271	regulation of long-term synaptic potentiation	2/30	45/18670	0.00236723	0.0140178	0.00584778	EIF2AK4/SQSTM1	2
BP	GO:1902743	regulation of lamellipodium organization	2/30	45/18670	0.00236723	0.0140178	0.00584778	SRC/MTOR	2
BP	GO:0035051	cardiocyte differentiation	2023-03-30	167/18670	0.0023898	0.0141179	0.00588955	ATG5/MTOR/MAPK1	3
BP	GO:0050806	positive regulation of synaptic transmission	2023-03-30	168/18670	0.00243063	0.0142985	0.00596488	EIF2AK4/SQSTM1/MAPK1	3
BP	GO:0022412	cellular process involved in reproduction in multicellular organism	2023-04-30	357/18670	0.00243184	0.0142985	0.00596488	AURKA/TGFBR1/SRC/MTOR	4
BP	GO:0038095	Fc-epsilon receptor signaling pathway	2023-03-30	169/18670	0.00247188	0.0143674	0.00599361	JUN/MAPK1/MAPK8	3
BP	GO:0045619	regulation of lymphocyte differentiation	2023-03-30	169/18670	0.00247188	0.0143674	0.00599361	FANCD2/SOCS1/XBP1	3
BP	GO:0031648	protein destabilization	2/30	46/18670	0.00247236	0.0143674	0.00599361	SRC/XBP1	2
BP	GO:0048512	circadian behavior	2/30	46/18670	0.00247236	0.0143674	0.00599361	MTOR/TP53	2
BP	GO:1904036	negative regulation of epithelial cell apoptotic process	2/30	46/18670	0.00247236	0.0143674	0.00599361	MTOR/HMOX1	2
BP	GO:0007622	rhythmic behavior	2/30	47/18670	0.00257967	0.0148869	0.00621033	MTOR/TP53	2
BP	GO:0031952	regulation of protein autophosphorylation	2/30	47/18670	0.00257967	0.0148869	0.00621033	SRC/JUN	2
BP	GO:0070849	response to epidermal growth factor	2/30	47/18670	0.00257967	0.0148869	0.00621033	BECN1/MAPK1	2
BP	GO:0003018	vascular process in circulatory system	2023-03-30	173/18670	0.00264126	0.015207	0.00634389	ATG5/SRC/HMOX1	3
BP	GO:2001252	positive regulation of chromosome organization	2023-03-30	174/18670	0.00268469	0.0153763	0.00641449	BECN1/MAPK1/TP53	3
BP	GO:0045912	negative regulation of carbohydrate metabolic process	2/30	48/18670	0.00268915	0.0153763	0.00641449	STAT3/TP53	2
BP	GO:0055023	positive regulation of cardiac muscle tissue growth	2/30	48/18670	0.00268915	0.0153763	0.00641449	MTOR/MAPK1	2
BP	GO:0120032	regulation of plasma membrane bounded cell projection assembly	2023-03-30	175/18670	0.00272857	0.015566	0.00649363	ATG5/TGFBR1/MTOR	3
BP	GO:0006909	phagocytosis	2023-04-30	369/18670	0.00274035	0.0155975	0.00650677	ATG5/BECN1/SRC/MAPK1	4
BP	GO:0006986	response to unfolded protein	2023-03-30	176/18670	0.0027729	0.015711	0.00655412	XBP1/HSPB1/DDIT3	3
BP	GO:0051897	positive regulation of protein kinase B signaling	2023-03-30	176/18670	0.0027729	0.015711	0.00655412	TGFBR1/SRC/MTOR	3
BP	GO:0035094	response to nicotine	2/30	49/18670	0.00280079	0.0157261	0.00656041	MAPK1/HMOX1	2
BP	GO:0051205	protein insertion into membrane	2/30	49/18670	0.00280079	0.0157261	0.00656041	MAPK8/TP53	2
BP	GO:0097300	programmed necrotic cell death	2/30	49/18670	0.00280079	0.0157261	0.00656041	MAP3K5/TP53	2
BP	GO:1904707	positive regulation of vascular smooth muscle cell proliferation	2/30	49/18670	0.00280079	0.0157261	0.00656041	MAP3K5/JUN	2
BP	GO:0001701	in utero embryonic development	2023-04-30	373/18670	0.00284891	0.0159603	0.00665813	TGFBR1/KEAP1/MAPK1/TP53	4
BP	GO:0050821	protein stabilization	2023-03-30	178/18670	0.00286287	0.0160026	0.00667575	LAMP2/CDKN1A/TP53	3
BP	GO:0048771	tissue remodeling	2023-03-30	179/18670	0.00290853	0.0161468	0.00673593	ATG5/SRC/TP53	3
BP	GO:1903034	regulation of response to wounding	2023-03-30	179/18670	0.00290853	0.0161468	0.00673593	CDKN1A/MTOR/XBP1	3
BP	GO:0009948	anterior/posterior axis specification	2/30	50/18670	0.00291459	0.0161468	0.00673593	AURKA/DDIT3	2
BP	GO:0010718	positive regulation of epithelial to mesenchymal transition	2/30	50/18670	0.00291459	0.0161468	0.00673593	TGFBR1/MTOR	2
BP	GO:0048015	phosphatidylinositol-mediated signaling	2023-03-30	181/18670	0.00300119	0.0162385	0.00677417	BECN1/SRC/MAPK1	3
BP	GO:0048146	positive regulation of fibroblast proliferation	2/30	51/18670	0.00303053	0.0162385	0.00677417	CDKN1A/JUN	2
BP	GO:0051496	positive regulation of stress fiber assembly	2/30	51/18670	0.00303053	0.0162385	0.00677417	TGFBR1/MTOR	2
BP	GO:0002696	positive regulation of leukocyte activation	2023-04-30	380/18670	0.00304596	0.0162385	0.00677417	SOCS1/SRC/CDKN1A/XBP1	4
BP	GO:0010821	regulation of mitochondrion organization	2023-03-30	182/18670	0.0030482	0.0162385	0.00677417	SQSTM1/MAPK8/TP53	3
BP	GO:0045765	regulation of angiogenesis	2023-04-30	383/18670	0.00313321	0.0162385	0.00677417	STAT3/XBP1/HSPB1/HMOX1	4
BP	GO:0048017	inositol lipid-mediated signaling	2023-03-30	184/18670	0.00314358	0.0162385	0.00677417	BECN1/SRC/MAPK1	3
BP	GO:2000045	regulation of G1/S transition of mitotic cell cycle	2023-03-30	184/18670	0.00314358	0.0162385	0.00677417	AURKA/CDKN1A/TP53	3
BP	GO:0060421	positive regulation of heart growth	2/30	52/18670	0.00314861	0.0162385	0.00677417	MTOR/MAPK1	2
BP	GO:1902275	regulation of chromatin organization	2023-03-30	185/18670	0.00319195	0.0162385	0.00677417	ATG5/MAPK8/TP53	3
BP	GO:0006788	heme oxidation	2023-01-30	2/18670	0.00321122	0.0162385	0.00677417	HMOX1	1
BP	GO:0007057	spindle assembly involved in female meiosis I	2023-01-30	2/18670	0.00321122	0.0162385	0.00677417	AURKA	1
BP	GO:0014736	negative regulation of muscle atrophy	2023-01-30	2/18670	0.00321122	0.0162385	0.00677417	MTOR	1
BP	GO:0014806	smooth muscle hyperplasia	2023-01-30	2/18670	0.00321122	0.0162385	0.00677417	HMOX1	1
BP	GO:0019858	cytosine metabolic process	2023-01-30	2/18670	0.00321122	0.0162385	0.00677417	MAPK1	1
BP	GO:0032764	negative regulation of mast cell cytokine production	2023-01-30	2/18670	0.00321122	0.0162385	0.00677417	HMOX1	1
BP	GO:0034395	regulation of transcription from RNA polymerase II promoter in response to iron	2023-01-30	2/18670	0.00321122	0.0162385	0.00677417	HMOX1	1
BP	GO:0035026	leading edge cell differentiation	2023-01-30	2/18670	0.00321122	0.0162385	0.00677417	JUN	1
BP	GO:0039519	modulation by virus of host autophagy	2023-01-30	2/18670	0.00321122	0.0162385	0.00677417	EIF2AK4	1
BP	GO:0043377	negative regulation of CD8-positive, alpha-beta T cell differentiation	2023-01-30	2/18670	0.00321122	0.0162385	0.00677417	SOCS1	1
BP	GO:0044324	regulation of transcription involved in anterior/posterior axis specification	2023-01-30	2/18670	0.00321122	0.0162385	0.00677417	DDIT3	1
BP	GO:0060733	regulation of eIF2 alpha phosphorylation by amino acid starvation	2023-01-30	2/18670	0.00321122	0.0162385	0.00677417	EIF2AK4	1
BP	GO:0071262	regulation of translational initiation in response to starvation	2023-01-30	2/18670	0.00321122	0.0162385	0.00677417	EIF2AK4	1
BP	GO:0071264	positive regulation of translational initiation in response to starvation	2023-01-30	2/18670	0.00321122	0.0162385	0.00677417	EIF2AK4	1
BP	GO:0072363	regulation of glycolytic process by positive regulation of transcription from RNA polymerase II promoter	2023-01-30	2/18670	0.00321122	0.0162385	0.00677417	TP53	1
BP	GO:0086098	angiotensin-activated signaling pathway involved in heart process	2023-01-30	2/18670	0.00321122	0.0162385	0.00677417	SRC	1
BP	GO:1900195	positive regulation of oocyte maturation	2023-01-30	2/18670	0.00321122	0.0162385	0.00677417	AURKA	1
BP	GO:1902423	regulation of attachment of mitotic spindle microtubules to kinetochore	2023-01-30	2/18670	0.00321122	0.0162385	0.00677417	BECN1	1
BP	GO:1902425	positive regulation of attachment of mitotic spindle microtubules to kinetochore	2023-01-30	2/18670	0.00321122	0.0162385	0.00677417	BECN1	1
BP	GO:1902595	regulation of DNA replication origin binding	2023-01-30	2/18670	0.00321122	0.0162385	0.00677417	MAPK8	1
BP	GO:1902724	positive regulation of skeletal muscle satellite cell proliferation	2023-01-30	2/18670	0.00321122	0.0162385	0.00677417	STAT3	1
BP	GO:1902728	positive regulation of growth factor dependent skeletal muscle satellite cell proliferation	2023-01-30	2/18670	0.00321122	0.0162385	0.00677417	STAT3	1
BP	GO:1903489	positive regulation of lactation	2023-01-30	2/18670	0.00321122	0.0162385	0.00677417	XBP1	1
BP	GO:1903796	negative regulation of inorganic anion transmembrane transport	2023-01-30	2/18670	0.00321122	0.0162385	0.00677417	MTOR	1
BP	GO:1904206	positive regulation of skeletal muscle hypertrophy	2023-01-30	2/18670	0.00321122	0.0162385	0.00677417	MTOR	1
BP	GO:1905071	tight junction disassembly	2023-01-30	2/18670	0.00321122	0.0162385	0.00677417	TGFBR1	1
BP	GO:1905073	regulation of tight junction disassembly	2023-01-30	2/18670	0.00321122	0.0162385	0.00677417	TGFBR1	1
BP	GO:1905075	positive regulation of tight junction disassembly	2023-01-30	2/18670	0.00321122	0.0162385	0.00677417	TGFBR1	1
BP	GO:1905179	negative regulation of cardiac muscle tissue regeneration	2023-01-30	2/18670	0.00321122	0.0162385	0.00677417	CDKN1A	1
BP	GO:1905223	epicardium morphogenesis	2023-01-30	2/18670	0.00321122	0.0162385	0.00677417	TGFBR1	1
BP	GO:1905719	protein localization to perinuclear region of cytoplasm	2023-01-30	2/18670	0.00321122	0.0162385	0.00677417	SQSTM1	1
BP	GO:2000016	negative regulation of determination of dorsal identity	2023-01-30	2/18670	0.00321122	0.0162385	0.00677417	DDIT3	1
BP	GO:2000386	positive regulation of ovarian follicle development	2023-01-30	2/18670	0.00321122	0.0162385	0.00677417	SRC	1
BP	GO:0045661	regulation of myoblast differentiation	2/30	53/18670	0.00326883	0.016463	0.00686784	MAP3K5/DDIT3	2
BP	GO:0045840	positive regulation of mitotic nuclear division	2/30	53/18670	0.00326883	0.016463	0.00686784	AURKA/BECN1	2
BP	GO:0048167	regulation of synaptic plasticity	2023-03-30	187/18670	0.00329006	0.0165033	0.00688464	EIF2AK4/SQSTM1/MAPK1	3
BP	GO:1905475	regulation of protein localization to membrane	2023-03-30	187/18670	0.00329006	0.0165033	0.00688464	SQSTM1/MAPK8/TP53	3
BP	GO:0014706	striated muscle tissue development	2023-04-30	390/18670	0.00334344	0.0167373	0.00698228	ATG5/TGFBR1/MTOR/MAPK1	4
BP	GO:0032210	regulation of telomere maintenance via telomerase	2/30	54/18670	0.00339117	0.0169084	0.00705364	SRC/MAPK1	2
BP	GO:0097345	mitochondrial outer membrane permeabilization	2/30	54/18670	0.00339117	0.0169084	0.00705364	MAPK8/TP53	2
BP	GO:0050867	positive regulation of cell activation	2023-04-30	394/18670	0.00346781	0.017256	0.00719865	SOCS1/SRC/CDKN1A/XBP1	4
BP	GO:0071478	cellular response to radiation	2023-03-30	191/18670	0.00349183	0.0173409	0.00723406	EIF2AK4/CDKN1A/TP53	3
BP	GO:0010639	negative regulation of organelle organization	2023-04-30	395/18670	0.00349939	0.0173439	0.00723532	ATG5/BECN1/SRC/TP53	4
BP	GO:0043551	regulation of phosphatidylinositol 3-kinase activity	2/30	55/18670	0.00351564	0.0173899	0.00725449	SOCS1/SRC	2
BP	GO:0007565	female pregnancy	2023-03-30	192/18670	0.00354343	0.0174926	0.00729735	SLC2A1/MTOR/MAPK1	3
BP	GO:0006413	translational initiation	2023-03-30	193/18670	0.0035955	0.0177146	0.00738995	EIF2AK4/MTOR/HSPB1	3
BP	GO:1902115	regulation of organelle assembly	2023-03-30	194/18670	0.00364803	0.017938	0.00748314	ATG5/BECN1/SRC	3
BP	GO:0010665	regulation of cardiac muscle cell apoptotic process	2/30	57/18670	0.00377091	0.0184693	0.0077048	MAP3K5/TP53	2
BP	GO:0060043	regulation of cardiac muscle cell proliferation	2/30	57/18670	0.00377091	0.0184693	0.0077048	TGFBR1/MAPK1	2
BP	GO:0017001	antibiotic catabolic process	2/30	58/18670	0.00390169	0.0189609	0.00790987	PRDX1/PRDX6	2
BP	GO:0035306	positive regulation of dephosphorylation	2/30	58/18670	0.00390169	0.0189609	0.00790987	SRC/MTOR	2
BP	GO:0042093	T-helper cell differentiation	2/30	58/18670	0.00390169	0.0189609	0.00790987	STAT3/MTOR	2
BP	GO:1903749	positive regulation of establishment of protein localization to mitochondrion	2/30	58/18670	0.00390169	0.0189609	0.00790987	MAPK8/TP53	2
BP	GO:0031032	actomyosin structure organization	2023-03-30	199/18670	0.00391779	0.0189651	0.00791164	TGFBR1/SRC/MTOR	3
BP	GO:0035966	response to topologically incorrect protein	2023-03-30	199/18670	0.00391779	0.0189651	0.00791164	XBP1/HSPB1/DDIT3	3
BP	GO:0060537	muscle tissue development	2023-04-30	408/18670	0.00392804	0.0189779	0.00791697	ATG5/TGFBR1/MTOR/MAPK1	4
BP	GO:0007517	muscle organ development	2023-04-30	410/18670	0.00399701	0.0192738	0.00804041	TGFBR1/MTOR/XBP1/MAPK1	4
BP	GO:0001836	release of cytochrome c from mitochondria	2/30	59/18670	0.00403458	0.0193427	0.00806915	JUN/TP53	2
BP	GO:0010662	regulation of striated muscle cell apoptotic process	2/30	59/18670	0.00403458	0.0193427	0.00806915	MAP3K5/TP53	2
BP	GO:0097755	positive regulation of blood vessel diameter	2/30	59/18670	0.00403458	0.0193427	0.00806915	ATG5/HMOX1	2
BP	GO:0050870	positive regulation of T cell activation	2023-03-30	202/18670	0.00408534	0.019511	0.00813938	SOCS1/SRC/XBP1	3
BP	GO:1902806	regulation of cell cycle G1/S phase transition	2023-03-30	202/18670	0.00408534	0.019511	0.00813938	AURKA/CDKN1A/TP53	3
BP	GO:0002294	CD4-positive, alpha-beta T cell differentiation involved in immune response	2/30	60/18670	0.00416955	0.0197976	0.00825894	STAT3/MTOR	2
BP	GO:0010659	cardiac muscle cell apoptotic process	2/30	60/18670	0.00416955	0.0197976	0.00825894	MAP3K5/TP53	2
BP	GO:1902110	positive regulation of mitochondrial membrane permeability involved in apoptotic process	2/30	60/18670	0.00416955	0.0197976	0.00825894	MAPK8/TP53	2
BP	GO:0002573	myeloid leukocyte differentiation	2023-03-30	204/18670	0.00419945	0.0197976	0.00825894	SRC/MTOR/JUN	3
BP	GO:0031396	regulation of protein ubiquitination	2023-03-30	204/18670	0.00419945	0.0197976	0.00825894	ATG5/TGFBR1/MTOR	3
BP	GO:0035265	organ growth	2023-03-30	204/18670	0.00419945	0.0197976	0.00825894	TGFBR1/MTOR/MAPK1	3
BP	GO:0001558	regulation of cell growth	2023-04-30	416/18670	0.00420888	0.0197976	0.00825894	TGFBR1/CDKN1A/MTOR/TP53	4
BP	GO:0030099	myeloid cell differentiation	2023-04-30	416/18670	0.00420888	0.0197976	0.00825894	SRC/STAT3/MTOR/JUN	4
BP	GO:0051222	positive regulation of protein transport	2023-04-30	418/18670	0.00428117	0.0200679	0.00837171	SRC/XBP1/MAPK1/TP53	4
BP	GO:0002287	alpha-beta T cell activation involved in immune response	2/30	61/18670	0.0043066	0.0200679	0.00837171	STAT3/MTOR	2
BP	GO:0002293	alpha-beta T cell differentiation involved in immune response	2/30	61/18670	0.0043066	0.0200679	0.00837171	STAT3/MTOR	2
BP	GO:0032233	positive regulation of actin filament bundle assembly	2/30	61/18670	0.0043066	0.0200679	0.00837171	TGFBR1/MTOR	2
BP	GO:0090303	positive regulation of wound healing	2/30	61/18670	0.0043066	0.0200679	0.00837171	MTOR/XBP1	2
BP	GO:1901342	regulation of vasculature development	2023-04-30	422/18670	0.00442827	0.0203735	0.00849918	STAT3/XBP1/HSPB1/HMOX1	4
BP	GO:1901215	negative regulation of neuron death	2023-03-30	208/18670	0.00443345	0.0203735	0.00849918	STAT3/JUN/HMOX1	3
BP	GO:0010658	striated muscle cell apoptotic process	2/30	62/18670	0.00444573	0.0203735	0.00849918	MAP3K5/TP53	2
BP	GO:0010830	regulation of myotube differentiation	2/30	62/18670	0.00444573	0.0203735	0.00849918	MTOR/XBP1	2
BP	GO:0046824	positive regulation of nucleocytoplasmic transport	2/30	62/18670	0.00444573	0.0203735	0.00849918	MAPK1/TP53	2
BP	GO:0055025	positive regulation of cardiac muscle tissue development	2/30	62/18670	0.00444573	0.0203735	0.00849918	MTOR/MAPK1	2
BP	GO:0070265	necrotic cell death	2/30	62/18670	0.00444573	0.0203735	0.00849918	MAP3K5/TP53	2
BP	GO:1902686	mitochondrial outer membrane permeabilization involved in programmed cell death	2/30	62/18670	0.00444573	0.0203735	0.00849918	MAPK8/TP53	2
BP	GO:1904356	regulation of telomere maintenance via telomere lengthening	2/30	62/18670	0.00444573	0.0203735	0.00849918	SRC/MAPK1	2
BP	GO:0032386	regulation of intracellular transport	2023-04-30	423/18670	0.00446558	0.0204269	0.00852147	SRC/MAPK1/TP53/HMOX1	4
BP	GO:0006006	glucose metabolic process	2023-03-30	209/18670	0.00449317	0.0205155	0.00855842	SRC/MTOR/TP53	3
BP	GO:0046622	positive regulation of organ growth	2/30	63/18670	0.00458692	0.0205463	0.00857124	MTOR/MAPK1	2
BP	GO:0035794	positive regulation of mitochondrial membrane permeability	2/30	64/18670	0.00473017	0.0205463	0.00857124	MAPK8/TP53	2
BP	GO:0043550	regulation of lipid kinase activity	2/30	64/18670	0.00473017	0.0205463	0.00857124	SOCS1/SRC	2
BP	GO:0060135	maternal process involved in female pregnancy	2/30	64/18670	0.00473017	0.0205463	0.00857124	MTOR/MAPK1	2
BP	GO:0006644	phospholipid metabolic process	2023-04-30	430/18670	0.00473271	0.0205463	0.00857124	SOCS1/GPX4/SRC/PRDX6	4
BP	GO:0002296	T-helper 1 cell lineage commitment	2023-01-30	3/18670	0.00481308	0.0205463	0.00857124	MTOR	1
BP	GO:0005988	lactose metabolic process	2023-01-30	3/18670	0.00481308	0.0205463	0.00857124	SLC2A1	1
BP	GO:0005989	lactose biosynthetic process	2023-01-30	3/18670	0.00481308	0.0205463	0.00857124	SLC2A1	1
BP	GO:0006543	glutamine catabolic process	2023-01-30	3/18670	0.00481308	0.0205463	0.00857124	GLS2	1
BP	GO:0006990	positive regulation of transcription from RNA polymerase II promoter involved in unfolded protein response	2023-01-30	3/18670	0.00481308	0.0205463	0.00857124	XBP1	1
BP	GO:0007056	spindle assembly involved in female meiosis	2023-01-30	3/18670	0.00481308	0.0205463	0.00857124	AURKA	1
BP	GO:0007231	osmosensory signaling pathway	2023-01-30	3/18670	0.00481308	0.0205463	0.00857124	OXSR1	1
BP	GO:0014858	positive regulation of skeletal muscle cell proliferation	2023-01-30	3/18670	0.00481308	0.0205463	0.00857124	STAT3	1
BP	GO:0015960	diadenosine polyphosphate biosynthetic process	2023-01-30	3/18670	0.00481308	0.0205463	0.00857124	MAPK1	1
BP	GO:0015965	diadenosine tetraphosphate metabolic process	2023-01-30	3/18670	0.00481308	0.0205463	0.00857124	MAPK1	1
BP	GO:0015966	diadenosine tetraphosphate biosynthetic process	2023-01-30	3/18670	0.00481308	0.0205463	0.00857124	MAPK1	1
BP	GO:0023016	signal transduction by trans-phosphorylation	2023-01-30	3/18670	0.00481308	0.0205463	0.00857124	OXSR1	1
BP	GO:0032258	protein localization by the Cvt pathway	2023-01-30	3/18670	0.00481308	0.0205463	0.00857124	BECN1	1
BP	GO:0039689	negative stranded viral RNA replication	2023-01-30	3/18670	0.00481308	0.0205463	0.00857124	ATG5	1
BP	GO:0051365	cellular response to potassium ion starvation	2023-01-30	3/18670	0.00481308	0.0205463	0.00857124	JUN	1
BP	GO:0060689	cell differentiation involved in salivary gland development	2023-01-30	3/18670	0.00481308	0.0205463	0.00857124	XBP1	1
BP	GO:0060978	angiogenesis involved in coronary vascular morphogenesis	2023-01-30	3/18670	0.00481308	0.0205463	0.00857124	TGFBR1	1
BP	GO:0061739	protein lipidation involved in autophagosome assembly	2023-01-30	3/18670	0.00481308	0.0205463	0.00857124	ATG5	1
BP	GO:0061740	protein targeting to lysosome involved in chaperone-mediated autophagy	2023-01-30	3/18670	0.00481308	0.0205463	0.00857124	LAMP2	1
BP	GO:0071393	cellular response to progesterone stimulus	2023-01-30	3/18670	0.00481308	0.0205463	0.00857124	SRC	1
BP	GO:0072361	regulation of glycolytic process by regulation of transcription from RNA polymerase II promoter	2023-01-30	3/18670	0.00481308	0.0205463	0.00857124	TP53	1
BP	GO:0072717	cellular response to actinomycin D	2023-01-30	3/18670	0.00481308	0.0205463	0.00857124	TP53	1
BP	GO:0098679	regulation of carbohydrate catabolic process by regulation of transcription from RNA polymerase II promoter	2023-01-30	3/18670	0.00481308	0.0205463	0.00857124	TP53	1
BP	GO:1902689	negative regulation of NAD metabolic process	2023-01-30	3/18670	0.00481308	0.0205463	0.00857124	TP53	1
BP	GO:1903691	positive regulation of wound healing, spreading of epidermal cells	2023-01-30	3/18670	0.00481308	0.0205463	0.00857124	MTOR	1
BP	GO:1904024	negative regulation of glucose catabolic process to lactate via pyruvate	2023-01-30	3/18670	0.00481308	0.0205463	0.00857124	TP53	1
BP	GO:1904059	regulation of locomotor rhythm	2023-01-30	3/18670	0.00481308	0.0205463	0.00857124	MTOR	1
BP	GO:1904204	regulation of skeletal muscle hypertrophy	2023-01-30	3/18670	0.00481308	0.0205463	0.00857124	MTOR	1
BP	GO:1990418	response to insulin-like growth factor stimulus	2023-01-30	3/18670	0.00481308	0.0205463	0.00857124	XBP1	1
BP	GO:1990442	intrinsic apoptotic signaling pathway in response to nitrosative stress	2023-01-30	3/18670	0.00481308	0.0205463	0.00857124	DDIT3	1
BP	GO:2000196	positive regulation of female gonad development	2023-01-30	3/18670	0.00481308	0.0205463	0.00857124	SRC	1
BP	GO:2000588	positive regulation of platelet-derived growth factor receptor-beta signaling pathway	2023-01-30	3/18670	0.00481308	0.0205463	0.00857124	SRC	1
BP	GO:2000619	negative regulation of histone H4-K16 acetylation	2023-01-30	3/18670	0.00481308	0.0205463	0.00857124	ATG5	1
BP	GO:0072665	protein localization to vacuole	2/30	65/18670	0.00487549	0.0207771	0.00866753	BECN1/LAMP2	2
BP	GO:0032869	cellular response to insulin stimulus	2023-03-30	216/18670	0.00492495	0.0209521	0.00874053	SOCS1/SRC/XBP1	3
BP	GO:0046626	regulation of insulin receptor signaling pathway	2/30	66/18670	0.00502284	0.0212236	0.00885383	SOCS1/SRC	2
BP	GO:0051785	positive regulation of nuclear division	2/30	66/18670	0.00502284	0.0212236	0.00885383	AURKA/BECN1	2
BP	GO:1902108	regulation of mitochondrial membrane permeability involved in apoptotic process	2/30	66/18670	0.00502284	0.0212236	0.00885383	MAPK8/TP53	2
BP	GO:1905710	positive regulation of membrane permeability	2/30	66/18670	0.00502284	0.0212236	0.00885383	MAPK8/TP53	2
BP	GO:0010001	glial cell differentiation	2023-03-30	218/18670	0.00505277	0.021278	0.00887649	STAT3/MTOR/MAPK1	3
BP	GO:1903039	positive regulation of leukocyte cell-cell adhesion	2023-03-30	218/18670	0.00505277	0.021278	0.00887649	SOCS1/SRC/XBP1	3
BP	GO:0048762	mesenchymal cell differentiation	2023-03-30	219/18670	0.00511743	0.0215139	0.00897492	TGFBR1/MTOR/MAPK1	3
BP	GO:0048662	negative regulation of smooth muscle cell proliferation	2/30	67/18670	0.00517224	0.0216349	0.00902539	CDKN1A/HMOX1	2
BP	GO:0060038	cardiac muscle cell proliferation	2/30	67/18670	0.00517224	0.0216349	0.00902539	TGFBR1/MAPK1	2
BP	GO:2000573	positive regulation of DNA biosynthetic process	2/30	67/18670	0.00517224	0.0216349	0.00902539	SRC/MAPK1	2
BP	GO:0044706	multi-multicellular organism process	2023-03-30	222/18670	0.00531442	0.0221568	0.00924312	SLC2A1/MTOR/MAPK1	3
BP	GO:0002292	T cell differentiation involved in immune response	2/30	68/18670	0.00532368	0.0221568	0.00924312	STAT3/MTOR	2
BP	GO:0016239	positive regulation of macroautophagy	2/30	68/18670	0.00532368	0.0221568	0.00924312	BECN1/HMOX1	2
BP	GO:0007389	pattern specification process	2023-04-30	446/18670	0.00538352	0.0223685	0.00933143	AURKA/TGFBR1/DDIT3/TP53	4
BP	GO:0097191	extrinsic apoptotic signaling pathway	2023-03-30	224/18670	0.00544826	0.0225998	0.00942793	TGFBR1/SRC/HMOX1	3
BP	GO:0007265	Ras protein signal transduction	2023-04-30	448/18670	0.00546889	0.0226443	0.00944649	CDKN1A/SQSTM1/JUN/TP53	4
BP	GO:2000243	positive regulation of reproductive process	2/30	69/18670	0.00547715	0.0226443	0.00944649	AURKA/SRC	2
BP	GO:0007004	telomere maintenance via telomerase	2/30	70/18670	0.00563263	0.0231719	0.00966656	SRC/MAPK1	2
BP	GO:0033077	T cell differentiation in thymus	2/30	70/18670	0.00563263	0.0231719	0.00966656	ATG5/TP53	2
BP	GO:0060395	SMAD protein signal transduction	2/30	70/18670	0.00563263	0.0231719	0.00966656	TGFBR1/JUN	2
BP	GO:0001894	tissue homeostasis	2023-03-30	227/18670	0.00565281	0.0232166	0.00968522	SRC/PRDX1/HSPB1	3
BP	GO:0051054	positive regulation of DNA metabolic process	2023-03-30	228/18670	0.00572202	0.0234582	0.00978603	SRC/JUN/MAPK1	3
BP	GO:0016570	histone modification	2023-04-30	454/18670	0.00573047	0.0234582	0.00978603	ATG5/AURKA/MAPK8/TP53	4
BP	GO:0071479	cellular response to ionizing radiation	2/30	71/18670	0.00579014	0.0236636	0.00987171	CDKN1A/TP53	2
BP	GO:0002697	regulation of immune effector process	2023-04-30	458/18670	0.00590946	0.0241118	0.0100587	ATG5/EIF2AK4/XBP1/HMOX1	4
BP	GO:1903320	regulation of protein modification by small protein conjugation or removal	2023-03-30	231/18670	0.00593269	0.0241387	0.0100699	ATG5/TGFBR1/MTOR	3
BP	GO:0061180	mammary gland epithelium development	2/30	72/18670	0.00594965	0.0241387	0.0100699	SRC/MAPK1	2
BP	GO:1903747	regulation of establishment of protein localization to mitochondrion	2/30	72/18670	0.00594965	0.0241387	0.0100699	MAPK8/TP53	2
BP	GO:0062012	regulation of small molecule metabolic process	2023-04-30	459/18670	0.00595479	0.0241387	0.0100699	SRC/STAT3/MTOR/TP53	4
BP	GO:0097305	response to alcohol	2023-03-30	233/18670	0.0060757	0.0245565	0.0102442	TGFBR1/CDKN1A/STAT3	3
BP	GO:0043627	response to estrogen	2/30	73/18670	0.00611117	0.0245565	0.0102442	MAPK1/HMOX1	2
BP	GO:0048588	developmental cell growth	2023-03-30	234/18670	0.00614798	0.0245565	0.0102442	EIF2AK4/AURKA/MTOR	3
BP	GO:0006469	negative regulation of protein kinase activity	2023-03-30	235/18670	0.00622078	0.0245565	0.0102442	SOCS1/CDKN1A/HSPB1	3
BP	GO:0001895	retina homeostasis	2/30	74/18670	0.00627468	0.0245565	0.0102442	PRDX1/HSPB1	2
BP	GO:0031670	cellular response to nutrient	2/30	74/18670	0.00627468	0.0245565	0.0102442	XBP1/HMOX1	2
BP	GO:1900076	regulation of cellular response to insulin stimulus	2/30	74/18670	0.00627468	0.0245565	0.0102442	SOCS1/SRC	2
BP	GO:1900182	positive regulation of protein localization to nucleus	2/30	74/18670	0.00627468	0.0245565	0.0102442	SRC/MAPK1	2
BP	GO:1903036	positive regulation of response to wounding	2/30	74/18670	0.00627468	0.0245565	0.0102442	MTOR/XBP1	2
BP	GO:0043254	regulation of protein complex assembly	2023-04-30	467/18670	0.00632584	0.0245565	0.0102442	SRC/MTOR/JUN/TP53	4
BP	GO:0032872	regulation of stress-activated MAPK cascade	2023-03-30	237/18670	0.00636792	0.0245565	0.0102442	PRDX1/MAP3K5/MAPK1	3
BP	GO:0043122	regulation of I-kappaB kinase/NF-kappaB signaling	2023-03-30	237/18670	0.00636792	0.0245565	0.0102442	HSPB1/SQSTM1/HMOX1	3
BP	GO:0002317	plasma cell differentiation	2023-01-30	4/18670	0.00641246	0.0245565	0.0102442	XBP1	1
BP	GO:0007258	JUN phosphorylation	2023-01-30	4/18670	0.00641246	0.0245565	0.0102442	MAPK8	1
BP	GO:0010730	negative regulation of hydrogen peroxide biosynthetic process	2023-01-30	4/18670	0.00641246	0.0245565	0.0102442	STAT3	1
BP	GO:0014734	skeletal muscle hypertrophy	2023-01-30	4/18670	0.00641246	0.0245565	0.0102442	MTOR	1
BP	GO:0014735	regulation of muscle atrophy	2023-01-30	4/18670	0.00641246	0.0245565	0.0102442	MTOR	1
BP	GO:0032057	negative regulation of translational initiation in response to stress	2023-01-30	4/18670	0.00641246	0.0245565	0.0102442	EIF2AK4	1
BP	GO:0032058	positive regulation of translational initiation in response to stress	2023-01-30	4/18670	0.00641246	0.0245565	0.0102442	EIF2AK4	1
BP	GO:0038116	chemokine (C-C motif) ligand 21 signaling pathway	2023-01-30	4/18670	0.00641246	0.0245565	0.0102442	OXSR1	1
BP	GO:0038146	chemokine (C-X-C motif) ligand 12 signaling pathway	2023-01-30	4/18670	0.00641246	0.0245565	0.0102442	OXSR1	1
BP	GO:0060282	positive regulation of oocyte development	2023-01-30	4/18670	0.00641246	0.0245565	0.0102442	AURKA	1
BP	GO:0060574	intestinal epithelial cell maturation	2023-01-30	4/18670	0.00641246	0.0245565	0.0102442	CDKN1A	1
BP	GO:0071211	protein targeting to vacuole involved in autophagy	2023-01-30	4/18670	0.00641246	0.0245565	0.0102442	LAMP2	1
BP	GO:0072716	response to actinomycin D	2023-01-30	4/18670	0.00641246	0.0245565	0.0102442	TP53	1
BP	GO:0090170	regulation of Golgi inheritance	2023-01-30	4/18670	0.00641246	0.0245565	0.0102442	MAPK1	1
BP	GO:0090403	oxidative stress-induced premature senescence	2023-01-30	4/18670	0.00641246	0.0245565	0.0102442	TP53	1
BP	GO:0097252	oligodendrocyte apoptotic process	2023-01-30	4/18670	0.00641246	0.0245565	0.0102442	TP53	1
BP	GO:1901003	negative regulation of fermentation	2023-01-30	4/18670	0.00641246	0.0245565	0.0102442	TP53	1
BP	GO:1903487	regulation of lactation	2023-01-30	4/18670	0.00641246	0.0245565	0.0102442	XBP1	1
BP	GO:1904000	positive regulation of eating behavior	2023-01-30	4/18670	0.00641246	0.0245565	0.0102442	MTOR	1
BP	GO:1904016	response to Thyroglobulin triiodothyronine	2023-01-30	4/18670	0.00641246	0.0245565	0.0102442	SLC2A1	1
BP	GO:1904690	positive regulation of cytoplasmic translational initiation	2023-01-30	4/18670	0.00641246	0.0245565	0.0102442	MTOR	1
BP	GO:1905881	positive regulation of oogenesis	2023-01-30	4/18670	0.00641246	0.0245565	0.0102442	AURKA	1
BP	GO:1990441	negative regulation of transcription from RNA polymerase II promoter in response to endoplasmic reticulum stress	2023-01-30	4/18670	0.00641246	0.0245565	0.0102442	JUN	1
BP	GO:2000015	regulation of determination of dorsal identity	2023-01-30	4/18670	0.00641246	0.0245565	0.0102442	DDIT3	1
BP	GO:0010611	regulation of cardiac muscle hypertrophy	2/30	75/18670	0.00644018	0.0245871	0.0102569	BECN1/MTOR	2
BP	GO:1902117	positive regulation of organelle assembly	2/30	75/18670	0.00644018	0.0245871	0.0102569	BECN1/SRC	2
BP	GO:0070302	regulation of stress-activated protein kinase signaling cascade	2023-03-30	239/18670	0.00651715	0.0248429	0.0103637	PRDX1/MAP3K5/MAPK1	3
BP	GO:0060411	cardiac septum morphogenesis	2/30	76/18670	0.00660767	0.0251495	0.0104916	TGFBR1/TP53	2
BP	GO:0016569	covalent chromatin modification	2023-04-30	474/18670	0.00666296	0.0253213	0.0105632	ATG5/AURKA/MAPK8/TP53	4
BP	GO:0006278	RNA-dependent DNA biosynthetic process	2/30	77/18670	0.00677713	0.0255991	0.0106791	SRC/MAPK1	2
BP	GO:0016575	histone deacetylation	2/30	77/18670	0.00677713	0.0255991	0.0106791	MAPK8/TP53	2
BP	GO:0031397	negative regulation of protein ubiquitination	2/30	77/18670	0.00677713	0.0255991	0.0106791	ATG5/MTOR	2
BP	GO:0051851	modification by host of symbiont morphology or physiology	2/30	77/18670	0.00677713	0.0255991	0.0106791	EIF2AK4/JUN	2
BP	GO:0014743	regulation of muscle hypertrophy	2/30	78/18670	0.00694857	0.0261279	0.0108997	BECN1/MTOR	2
BP	GO:0072332	intrinsic apoptotic signaling pathway by p53 class mediator	2/30	78/18670	0.00694857	0.0261279	0.0108997	CDKN1A/TP53	2
BP	GO:0090398	cellular senescence	2/30	78/18670	0.00694857	0.0261279	0.0108997	CDKN1A/TP53	2
BP	GO:0048872	homeostasis of number of cells	2023-03-30	246/18670	0.00705589	0.0264915	0.0110514	PRDX1/STAT3/HMOX1	3
BP	GO:0006110	regulation of glycolytic process	2/30	79/18670	0.00712197	0.0265794	0.0110881	STAT3/TP53	2
BP	GO:0043536	positive regulation of blood vessel endothelial cell migration	2/30	79/18670	0.00712197	0.0265794	0.0110881	HSPB1/HMOX1	2
BP	GO:0071260	cellular response to mechanical stimulus	2/30	79/18670	0.00712197	0.0265794	0.0110881	SLC2A1/MAPK8	2
BP	GO:1900034	regulation of cellular response to heat	2/30	79/18670	0.00712197	0.0265794	0.0110881	MTOR/MAPK1	2
BP	GO:0046434	organophosphate catabolic process	2023-03-30	248/18670	0.00721455	0.0268446	0.0111987	STAT3/PRDX6/TP53	3
BP	GO:1901991	negative regulation of mitotic cell cycle phase transition	2023-03-30	248/18670	0.00721455	0.0268446	0.0111987	AURKA/CDKN1A/TP53	3
BP	GO:0006352	DNA-templated transcription, initiation	2023-03-30	249/18670	0.00729468	0.0270619	0.0112894	CDKN1A/JUN/TP53	3
BP	GO:0019318	hexose metabolic process	2023-03-30	249/18670	0.00729468	0.0270619	0.0112894	SRC/MTOR/TP53	3
BP	GO:0045637	regulation of myeloid cell differentiation	2023-03-30	251/18670	0.00745652	0.0274437	0.0114486	STAT3/MTOR/JUN	3
BP	GO:0030512	negative regulation of transforming growth factor beta receptor signaling pathway	2/30	81/18670	0.00747464	0.0274437	0.0114486	TGFBR1/TP53	2
BP	GO:0030811	regulation of nucleotide catabolic process	2/30	81/18670	0.00747464	0.0274437	0.0114486	STAT3/TP53	2
BP	GO:0032204	regulation of telomere maintenance	2/30	81/18670	0.00747464	0.0274437	0.0114486	SRC/MAPK1	2
BP	GO:0032436	positive regulation of proteasomal ubiquitin-dependent protein catabolic process	2/30	81/18670	0.00747464	0.0274437	0.0114486	AURKA/KEAP1	2
BP	GO:0048708	astrocyte differentiation	2/30	81/18670	0.00747464	0.0274437	0.0114486	STAT3/MAPK1	2
BP	GO:0110110	positive regulation of animal organ morphogenesis	2/30	81/18670	0.00747464	0.0274437	0.0114486	TGFBR1/XBP1	2
BP	GO:0010833	telomere maintenance via telomere lengthening	2/30	82/18670	0.0076539	0.0277631	0.0115819	SRC/MAPK1	2
BP	GO:0051702	interaction with symbiont	2/30	82/18670	0.0076539	0.0277631	0.0115819	EIF2AK4/JUN	2
BP	GO:0097581	lamellipodium organization	2/30	82/18670	0.0076539	0.0277631	0.0115819	SRC/MTOR	2
BP	GO:0022409	positive regulation of cell-cell adhesion	2023-03-30	255/18670	0.00778659	0.0277631	0.0115819	SOCS1/SRC/XBP1	3
BP	GO:0042509	regulation of tyrosine phosphorylation of STAT protein	2/30	83/18670	0.00783509	0.0277631	0.0115819	SOCS1/STAT3	2
BP	GO:0045582	positive regulation of T cell differentiation	2/30	83/18670	0.00783509	0.0277631	0.0115819	SOCS1/XBP1	2
BP	GO:1903845	negative regulation of cellular response to transforming growth factor beta stimulus	2/30	83/18670	0.00783509	0.0277631	0.0115819	TGFBR1/TP53	2
BP	GO:0006839	mitochondrial transport	2023-03-30	256/18670	0.00787045	0.0277631	0.0115819	STAT3/MAPK8/TP53	3
BP	GO:0033673	negative regulation of kinase activity	2023-03-30	257/18670	0.00795484	0.0277631	0.0115819	SOCS1/CDKN1A/HSPB1	3
BP	GO:0048863	stem cell differentiation	2023-03-30	257/18670	0.00795484	0.0277631	0.0115819	STAT3/MAPK1/TP53	3
BP	GO:0002309	T cell proliferation involved in immune response	2023-01-30	5/18670	0.00800936	0.0277631	0.0115819	TP53	1
BP	GO:0010040	response to iron(II) ion	2023-01-30	5/18670	0.00800936	0.0277631	0.0115819	BECN1	1
BP	GO:0014042	positive regulation of neuron maturation	2023-01-30	5/18670	0.00800936	0.0277631	0.0115819	MTOR	1
BP	GO:0014805	smooth muscle adaptation	2023-01-30	5/18670	0.00800936	0.0277631	0.0115819	HMOX1	1
BP	GO:0014900	muscle hyperplasia	2023-01-30	5/18670	0.00800936	0.0277631	0.0115819	HMOX1	1
BP	GO:0015705	iodide transport	2023-01-30	5/18670	0.00800936	0.0277631	0.0115819	MTOR	1
BP	GO:0019659	glucose catabolic process to lactate	2023-01-30	5/18670	0.00800936	0.0277631	0.0115819	TP53	1
BP	GO:0019660	glycolytic fermentation	2023-01-30	5/18670	0.00800936	0.0277631	0.0115819	TP53	1
BP	GO:0019661	glucose catabolic process to lactate via pyruvate	2023-01-30	5/18670	0.00800936	0.0277631	0.0115819	TP53	1
BP	GO:0019666	nitrogenous compound fermentation	2023-01-30	5/18670	0.00800936	0.0277631	0.0115819	TP53	1
BP	GO:0032763	regulation of mast cell cytokine production	2023-01-30	5/18670	0.00800936	0.0277631	0.0115819	HMOX1	1
BP	GO:0035470	positive regulation of vascular wound healing	2023-01-30	5/18670	0.00800936	0.0277631	0.0115819	XBP1	1
BP	GO:0038033	positive regulation of endothelial cell chemotaxis by VEGF-activated vascular endothelial growth factor receptor signaling pathway	2023-01-30	5/18670	0.00800936	0.0277631	0.0115819	HSPB1	1
BP	GO:0043504	mitochondrial DNA repair	2023-01-30	5/18670	0.00800936	0.0277631	0.0115819	TP53	1
BP	GO:0046351	disaccharide biosynthetic process	2023-01-30	5/18670	0.00800936	0.0277631	0.0115819	SLC2A1	1
BP	GO:0051097	negative regulation of helicase activity	2023-01-30	5/18670	0.00800936	0.0277631	0.0115819	TP53	1
BP	GO:0051987	positive regulation of attachment of spindle microtubules to kinetochore	2023-01-30	5/18670	0.00800936	0.0277631	0.0115819	BECN1	1
BP	GO:0070245	positive regulation of thymocyte apoptotic process	2023-01-30	5/18670	0.00800936	0.0277631	0.0115819	TP53	1
BP	GO:0071332	cellular response to fructose stimulus	2023-01-30	5/18670	0.00800936	0.0277631	0.0115819	XBP1	1
BP	GO:0072719	cellular response to cisplatin	2023-01-30	5/18670	0.00800936	0.0277631	0.0115819	HMOX1	1
BP	GO:0075044	autophagy of host cells involved in interaction with symbiont	2023-01-30	5/18670	0.00800936	0.0277631	0.0115819	ATG5	1
BP	GO:0075071	autophagy involved in symbiotic interaction	2023-01-30	5/18670	0.00800936	0.0277631	0.0115819	ATG5	1
BP	GO:0090241	negative regulation of histone H4 acetylation	2023-01-30	5/18670	0.00800936	0.0277631	0.0115819	ATG5	1
BP	GO:1904023	regulation of glucose catabolic process to lactate via pyruvate	2023-01-30	5/18670	0.00800936	0.0277631	0.0115819	TP53	1
BP	GO:1904688	regulation of cytoplasmic translational initiation	2023-01-30	5/18670	0.00800936	0.0277631	0.0115819	MTOR	1
BP	GO:1905007	positive regulation of epithelial to mesenchymal transition involved in endocardial cushion formation	2023-01-30	5/18670	0.00800936	0.0277631	0.0115819	TGFBR1	1
BP	GO:1905671	regulation of lysosome organization	2023-01-30	5/18670	0.00800936	0.0277631	0.0115819	BECN1	1
BP	GO:0002718	regulation of cytokine production involved in immune response	2/30	84/18670	0.00801823	0.0277631	0.0115819	ATG5/HMOX1	2
BP	GO:0045445	myoblast differentiation	2/30	84/18670	0.00801823	0.0277631	0.0115819	MAP3K5/DDIT3	2
BP	GO:0051492	regulation of stress fiber assembly	2/30	84/18670	0.00801823	0.0277631	0.0115819	TGFBR1/MTOR	2
BP	GO:1905897	regulation of response to endoplasmic reticulum stress	2/30	84/18670	0.00801823	0.0277631	0.0115819	XBP1/DDIT3	2
BP	GO:0009798	axis specification	2/30	85/18670	0.00820328	0.0283645	0.0118328	AURKA/DDIT3	2
BP	GO:0007281	germ cell development	2023-03-30	262/18670	0.00838488	0.0288908	0.0120523	AURKA/SRC/MTOR	3
BP	GO:0007260	tyrosine phosphorylation of STAT protein	2/30	86/18670	0.00839026	0.0288908	0.0120523	SOCS1/STAT3	2
BP	GO:0034637	cellular carbohydrate biosynthetic process	2/30	86/18670	0.00839026	0.0288908	0.0120523	SLC2A1/MTOR	2
BP	GO:0014068	positive regulation of phosphatidylinositol 3-kinase signaling	2/30	87/18670	0.00857916	0.0293789	0.0122559	BECN1/SRC	2
BP	GO:0045844	positive regulation of striated muscle tissue development	2/30	87/18670	0.00857916	0.0293789	0.0122559	MTOR/MAPK1	2
BP	GO:0048477	oogenesis	2/30	87/18670	0.00857916	0.0293789	0.0122559	AURKA/SRC	2
BP	GO:0048636	positive regulation of muscle organ development	2/30	87/18670	0.00857916	0.0293789	0.0122559	MTOR/MAPK1	2
BP	GO:0044839	cell cycle G2/M phase transition	2023-03-30	266/18670	0.00873864	0.0297058	0.0123923	AURKA/CDKN1A/TP53	3
BP	GO:0009791	post-embryonic development	2/30	88/18670	0.00876996	0.0297058	0.0123923	TGFBR1/MTOR	2
BP	GO:0034103	regulation of tissue remodeling	2/30	88/18670	0.00876996	0.0297058	0.0123923	SRC/TP53	2
BP	GO:0043470	regulation of carbohydrate catabolic process	2/30	88/18670	0.00876996	0.0297058	0.0123923	STAT3/TP53	2
BP	GO:1901863	positive regulation of muscle tissue development	2/30	88/18670	0.00876996	0.0297058	0.0123923	MTOR/MAPK1	2
BP	GO:1903321	negative regulation of protein modification by small protein conjugation or removal	2/30	88/18670	0.00876996	0.0297058	0.0123923	ATG5/MTOR	2
BP	GO:1903725	regulation of phospholipid metabolic process	2/30	88/18670	0.00876996	0.0297058	0.0123923	SOCS1/SRC	2
BP	GO:1904035	regulation of epithelial cell apoptotic process	2/30	88/18670	0.00876996	0.0297058	0.0123923	MTOR/HMOX1	2
BP	GO:0072331	signal transduction by p53 class mediator	2023-03-30	267/18670	0.00882844	0.0298229	0.0124412	AURKA/CDKN1A/TP53	3
BP	GO:1901988	negative regulation of cell cycle phase transition	2023-03-30	267/18670	0.00882844	0.0298229	0.0124412	AURKA/CDKN1A/TP53	3
BP	GO:0032465	regulation of cytokinesis	2/30	89/18670	0.00896266	0.0301537	0.0125792	AURKA/BECN1	2
BP	GO:0046427	positive regulation of JAK-STAT cascade	2/30	89/18670	0.00896266	0.0301537	0.0125792	SOCS1/STAT3	2
BP	GO:0055013	cardiac muscle cell development	2/30	89/18670	0.00896266	0.0301537	0.0125792	ATG5/MTOR	2
BP	GO:0007249	I-kappaB kinase/NF-kappaB signaling	2023-03-30	269/18670	0.00900968	0.0302711	0.0126281	HSPB1/SQSTM1/HMOX1	3
BP	GO:0045927	positive regulation of growth	2023-03-30	270/18670	0.00910111	0.0305371	0.0127391	TGFBR1/MTOR/MAPK1	3
BP	GO:0010717	regulation of epithelial to mesenchymal transition	2/30	90/18670	0.00915726	0.0306842	0.0128005	TGFBR1/MTOR	2
BP	GO:0045639	positive regulation of myeloid cell differentiation	2/30	91/18670	0.00935375	0.0308533	0.012871	STAT3/JUN	2
BP	GO:0051899	membrane depolarization	2/30	91/18670	0.00935375	0.0308533	0.012871	SRC/JUN	2
BP	GO:0060333	interferon-gamma-mediated signaling pathway	2/30	91/18670	0.00935375	0.0308533	0.012871	SOCS1/TP53	2
BP	GO:0043542	endothelial cell migration	2023-03-30	273/18670	0.00937871	0.0308533	0.012871	TGFBR1/HSPB1/HMOX1	3
BP	GO:1904894	positive regulation of STAT cascade	2/30	92/18670	0.00955213	0.0308533	0.012871	SOCS1/STAT3	2
BP	GO:0002326	B cell lineage commitment	2023-01-30	6/18670	0.00960377	0.0308533	0.012871	TP53	1
BP	GO:0006113	fermentation	2023-01-30	6/18670	0.00960377	0.0308533	0.012871	TP53	1
BP	GO:0006207	'de novo' pyrimidine nucleobase biosynthetic process	2023-01-30	6/18670	0.00960377	0.0308533	0.012871	MTOR	1
BP	GO:0006501	C-terminal protein lipidation	2023-01-30	6/18670	0.00960377	0.0308533	0.012871	ATG5	1
BP	GO:0006537	glutamate biosynthetic process	2023-01-30	6/18670	0.00960377	0.0308533	0.012871	GLS2	1
BP	GO:0010641	positive regulation of platelet-derived growth factor receptor signaling pathway	2023-01-30	6/18670	0.00960377	0.0308533	0.012871	SRC	1
BP	GO:0032055	negative regulation of translation in response to stress	2023-01-30	6/18670	0.00960377	0.0308533	0.012871	EIF2AK4	1
BP	GO:0032056	positive regulation of translation in response to stress	2023-01-30	6/18670	0.00960377	0.0308533	0.012871	EIF2AK4	1
BP	GO:0036492	eiF2alpha phosphorylation in response to endoplasmic reticulum stress	2023-01-30	6/18670	0.00960377	0.0308533	0.012871	EIF2AK4	1
BP	GO:0043376	regulation of CD8-positive, alpha-beta T cell differentiation	2023-01-30	6/18670	0.00960377	0.0308533	0.012871	SOCS1	1
BP	GO:0043465	regulation of fermentation	2023-01-30	6/18670	0.00960377	0.0308533	0.012871	TP53	1
BP	GO:0051902	negative regulation of mitochondrial depolarization	2023-01-30	6/18670	0.00960377	0.0308533	0.012871	SRC	1
BP	GO:0060440	trachea formation	2023-01-30	6/18670	0.00960377	0.0308533	0.012871	MAPK1	1
BP	GO:0061419	positive regulation of transcription from RNA polymerase II promoter in response to hypoxia	2023-01-30	6/18670	0.00960377	0.0308533	0.012871	TP53	1
BP	GO:0070257	positive regulation of mucus secretion	2023-01-30	6/18670	0.00960377	0.0308533	0.012871	ATG5	1
BP	GO:0070837	dehydroascorbic acid transport	2023-01-30	6/18670	0.00960377	0.0308533	0.012871	SLC2A1	1
BP	GO:0090306	spindle assembly involved in meiosis	2023-01-30	6/18670	0.00960377	0.0308533	0.012871	AURKA	1
BP	GO:0099547	regulation of translation at synapse, modulating synaptic transmission	2023-01-30	6/18670	0.00960377	0.0308533	0.012871	MTOR	1
BP	GO:0140243	regulation of translation at synapse	2023-01-30	6/18670	0.00960377	0.0308533	0.012871	MTOR	1
BP	GO:1902688	regulation of NAD metabolic process	2023-01-30	6/18670	0.00960377	0.0308533	0.012871	TP53	1
BP	GO:1905005	regulation of epithelial to mesenchymal transition involved in endocardial cushion formation	2023-01-30	6/18670	0.00960377	0.0308533	0.012871	TGFBR1	1
BP	GO:1905178	regulation of cardiac muscle tissue regeneration	2023-01-30	6/18670	0.00960377	0.0308533	0.012871	CDKN1A	1
BP	GO:2000348	regulation of CD40 signaling pathway	2023-01-30	6/18670	0.00960377	0.0308533	0.012871	FANCD2	1
BP	GO:2000354	regulation of ovarian follicle development	2023-01-30	6/18670	0.00960377	0.0308533	0.012871	SRC	1
BP	GO:2000618	regulation of histone H4-K16 acetylation	2023-01-30	6/18670	0.00960377	0.0308533	0.012871	ATG5	1
BP	GO:2001186	negative regulation of CD8-positive, alpha-beta T cell activation	2023-01-30	6/18670	0.00960377	0.0308533	0.012871	SOCS1	1
BP	GO:2001286	regulation of caveolin-mediated endocytosis	2023-01-30	6/18670	0.00960377	0.0308533	0.012871	SRC	1
BP	GO:0000045	autophagosome assembly	2/30	93/18670	0.00975238	0.0311701	0.0130032	ATG5/BECN1	2
BP	GO:0006476	protein deacetylation	2/30	93/18670	0.00975238	0.0311701	0.0130032	MAPK8/TP53	2
BP	GO:0007589	body fluid secretion	2/30	93/18670	0.00975238	0.0311701	0.0130032	ATG5/XBP1	2
BP	GO:0036473	cell death in response to oxidative stress	2/30	93/18670	0.00975238	0.0311701	0.0130032	MAP3K5/HSPB1	2
BP	GO:0060485	mesenchyme development	2023-03-30	278/18670	0.00985237	0.0314494	0.0131197	TGFBR1/MTOR/MAPK1	3
BP	GO:0000082	G1/S transition of mitotic cell cycle	2023-03-30	279/18670	0.00994875	0.0316942	0.0132218	AURKA/CDKN1A/TP53	3
BP	GO:0045621	positive regulation of lymphocyte differentiation	2/30	94/18670	0.0099545	0.0316942	0.0132218	SOCS1/XBP1	2
BP	GO:0051196	regulation of coenzyme metabolic process	2/30	95/18670	0.0101585	0.0321793	0.0134242	STAT3/TP53	2
BP	GO:0055006	cardiac cell development	2/30	95/18670	0.0101585	0.0321793	0.0134242	ATG5/MTOR	2
BP	GO:0110020	regulation of actomyosin structure organization	2/30	95/18670	0.0101585	0.0321793	0.0134242	TGFBR1/MTOR	2
BP	GO:2000060	positive regulation of ubiquitin-dependent protein catabolic process	2/30	95/18670	0.0101585	0.0321793	0.0134242	AURKA/KEAP1	2
BP	GO:0032755	positive regulation of interleukin-6 production	2/30	96/18670	0.0103643	0.0326654	0.0136269	STAT3/XBP1	2
BP	GO:0048010	vascular endothelial growth factor receptor signaling pathway	2/30	96/18670	0.0103643	0.0326654	0.0136269	SRC/HSPB1	2
BP	GO:1905037	autophagosome organization	2/30	96/18670	0.0103643	0.0326654	0.0136269	ATG5/BECN1	2
BP	GO:2001169	regulation of ATP biosynthetic process	2/30	96/18670	0.0103643	0.0326654	0.0136269	STAT3/TP53	2
BP	GO:0030316	osteoclast differentiation	2/30	97/18670	0.010572	0.0332359	0.013865	SRC/MTOR	2
BP	GO:0032231	regulation of actin filament bundle assembly	2/30	97/18670	0.010572	0.0332359	0.013865	TGFBR1/MTOR	2
BP	GO:0002440	production of molecular mediator of immune response	2023-03-30	286/18670	0.010639	0.0334043	0.0139352	ATG5/XBP1/HMOX1	3
BP	GO:0048525	negative regulation of viral process	2/30	99/18670	0.010993	0.0337812	0.0140924	EIF2AK4/JUN	2
BP	GO:0072527	pyrimidine-containing compound metabolic process	2/30	99/18670	0.010993	0.0337812	0.0140924	MTOR/MAPK1	2
BP	GO:0003015	heart process	2023-03-30	290/18670	0.0110457	0.0337812	0.0140924	ATG5/SRC/MTOR	3
BP	GO:0042063	gliogenesis	2023-03-30	290/18670	0.0110457	0.0337812	0.0140924	STAT3/MTOR/MAPK1	3
BP	GO:0002069	columnar/cuboidal epithelial cell maturation	2023-01-30	7/18670	0.0111957	0.0337812	0.0140924	CDKN1A	1
BP	GO:0006787	porphyrin-containing compound catabolic process	2023-01-30	7/18670	0.0111957	0.0337812	0.0140924	HMOX1	1
BP	GO:0015959	diadenosine polyphosphate metabolic process	2023-01-30	7/18670	0.0111957	0.0337812	0.0140924	MAPK1	1
BP	GO:0031017	exocrine pancreas development	2023-01-30	7/18670	0.0111957	0.0337812	0.0140924	XBP1	1
BP	GO:0032762	mast cell cytokine production	2023-01-30	7/18670	0.0111957	0.0337812	0.0140924	HMOX1	1
BP	GO:0033015	tetrapyrrole catabolic process	2023-01-30	7/18670	0.0111957	0.0337812	0.0140924	HMOX1	1
BP	GO:0035356	cellular triglyceride homeostasis	2023-01-30	7/18670	0.0111957	0.0337812	0.0140924	XBP1	1
BP	GO:0036491	regulation of translation initiation in response to endoplasmic reticulum stress	2023-01-30	7/18670	0.0111957	0.0337812	0.0140924	EIF2AK4	1
BP	GO:0038089	positive regulation of cell migration by vascular endothelial growth factor signaling pathway	2023-01-30	7/18670	0.0111957	0.0337812	0.0140924	HSPB1	1
BP	GO:0042167	heme catabolic process	2023-01-30	7/18670	0.0111957	0.0337812	0.0140924	HMOX1	1
BP	GO:0043305	negative regulation of mast cell degranulation	2023-01-30	7/18670	0.0111957	0.0337812	0.0140924	HMOX1	1
BP	GO:0046149	pigment catabolic process	2023-01-30	7/18670	0.0111957	0.0337812	0.0140924	HMOX1	1
BP	GO:0050882	voluntary musculoskeletal movement	2023-01-30	7/18670	0.0111957	0.0337812	0.0140924	MTOR	1
BP	GO:0060017	parathyroid gland development	2023-01-30	7/18670	0.0111957	0.0337812	0.0140924	TGFBR1	1
BP	GO:0060020	Bergmann glial cell differentiation	2023-01-30	7/18670	0.0111957	0.0337812	0.0140924	MAPK1	1
BP	GO:0071494	cellular response to UV-C	2023-01-30	7/18670	0.0111957	0.0337812	0.0140924	TP53	1
BP	GO:0090235	regulation of metaphase plate congression	2023-01-30	7/18670	0.0111957	0.0337812	0.0140924	BECN1	1
BP	GO:1900193	regulation of oocyte maturation	2023-01-30	7/18670	0.0111957	0.0337812	0.0140924	AURKA	1
BP	GO:1901525	negative regulation of mitophagy	2023-01-30	7/18670	0.0111957	0.0337812	0.0140924	TP53	1
BP	GO:1903026	negative regulation of RNA polymerase II regulatory region sequence-specific DNA binding	2023-01-30	7/18670	0.0111957	0.0337812	0.0140924	DDIT3	1
BP	GO:1903689	regulation of wound healing, spreading of epidermal cells	2023-01-30	7/18670	0.0111957	0.0337812	0.0140924	MTOR	1
BP	GO:1903795	regulation of inorganic anion transmembrane transport	2023-01-30	7/18670	0.0111957	0.0337812	0.0140924	MTOR	1
BP	GO:1903997	positive regulation of non-membrane spanning protein tyrosine kinase activity	2023-01-30	7/18670	0.0111957	0.0337812	0.0140924	SRC	1
BP	GO:1903998	regulation of eating behavior	2023-01-30	7/18670	0.0111957	0.0337812	0.0140924	MTOR	1
BP	GO:1904058	positive regulation of sensory perception of pain	2023-01-30	7/18670	0.0111957	0.0337812	0.0140924	MTOR	1
BP	GO:1904180	negative regulation of membrane depolarization	2023-01-30	7/18670	0.0111957	0.0337812	0.0140924	SRC	1
BP	GO:1990144	intrinsic apoptotic signaling pathway in response to hypoxia	2023-01-30	7/18670	0.0111957	0.0337812	0.0140924	TP53	1
BP	GO:2000394	positive regulation of lamellipodium morphogenesis	2023-01-30	7/18670	0.0111957	0.0337812	0.0140924	SRC	1
BP	GO:0120034	positive regulation of plasma membrane bounded cell projection assembly	2/30	100/18670	0.0112062	0.0337812	0.0140924	TGFBR1/MTOR	2
BP	GO:0051146	striated muscle cell differentiation	2023-03-30	293/18670	0.0113566	0.0341931	0.0142643	ATG5/MTOR/XBP1	3
BP	GO:1903426	regulation of reactive oxygen species biosynthetic process	2/30	101/18670	0.0114213	0.0343464	0.0143282	STAT3/MTOR	2
BP	GO:0050768	negative regulation of neurogenesis	2023-03-30	295/18670	0.0115666	0.0347417	0.0144931	EIF2AK4/STAT3/TP53	3
BP	GO:0000079	regulation of cyclin-dependent protein serine/threonine kinase activity	2/30	102/18670	0.0116381	0.0348724	0.0145477	SRC/CDKN1A	2
BP	GO:0002367	cytokine production involved in immune response	2/30	102/18670	0.0116381	0.0348724	0.0145477	ATG5/HMOX1	2
BP	GO:0032091	negative regulation of protein binding	2/30	103/18670	0.0118568	0.0354001	0.0147678	AURKA/MAPK8	2
BP	GO:0034766	negative regulation of ion transmembrane transport	2/30	103/18670	0.0118568	0.0354001	0.0147678	OXSR1/MTOR	2
BP	GO:0035601	protein deacylation	2/30	103/18670	0.0118568	0.0354001	0.0147678	MAPK8/TP53	2
BP	GO:0044843	cell cycle G1/S phase transition	2023-03-30	298/18670	0.011886	0.0354446	0.0147864	AURKA/CDKN1A/TP53	3
BP	GO:0019233	sensory perception of pain	2/30	104/18670	0.0120773	0.0358438	0.0149529	MTOR/MAPK1	2
BP	GO:0046822	regulation of nucleocytoplasmic transport	2/30	104/18670	0.0120773	0.0358438	0.0149529	MAPK1/TP53	2
BP	GO:0098732	macromolecule deacylation	2/30	104/18670	0.0120773	0.0358438	0.0149529	MAPK8/TP53	2
BP	GO:1901800	positive regulation of proteasomal protein catabolic process	2/30	104/18670	0.0120773	0.0358438	0.0149529	AURKA/KEAP1	2
BP	GO:0003300	cardiac muscle hypertrophy	2/30	106/18670	0.0125238	0.0363852	0.0151787	BECN1/MTOR	2
BP	GO:1904029	regulation of cyclin-dependent protein kinase activity	2/30	106/18670	0.0125238	0.0363852	0.0151787	SRC/CDKN1A	2
BP	GO:1903037	regulation of leukocyte cell-cell adhesion	2023-03-30	304/18670	0.0125399	0.0363852	0.0151787	SOCS1/SRC/XBP1	3
BP	GO:0043502	regulation of muscle adaptation	2/30	107/18670	0.0127497	0.0363852	0.0151787	BECN1/MTOR	2
BP	GO:0062014	negative regulation of small molecule metabolic process	2/30	107/18670	0.0127497	0.0363852	0.0151787	STAT3/TP53	2
BP	GO:0098781	ncRNA transcription	2/30	107/18670	0.0127497	0.0363852	0.0151787	MTOR/TP53	2
BP	GO:0000733	DNA strand renaturation	2023-01-30	8/18670	0.0127852	0.0363852	0.0151787	TP53	1
BP	GO:0001955	blood vessel maturation	2023-01-30	8/18670	0.0127852	0.0363852	0.0151787	DDIT3	1
BP	GO:0002246	wound healing involved in inflammatory response	2023-01-30	8/18670	0.0127852	0.0363852	0.0151787	HMOX1	1
BP	GO:0003223	ventricular compact myocardium morphogenesis	2023-01-30	8/18670	0.0127852	0.0363852	0.0151787	TGFBR1	1
BP	GO:0007144	female meiosis I	2023-01-30	8/18670	0.0127852	0.0363852	0.0151787	AURKA	1
BP	GO:0007172	signal complex assembly	2023-01-30	8/18670	0.0127852	0.0363852	0.0151787	SRC	1
BP	GO:0007406	negative regulation of neuroblast proliferation	2023-01-30	8/18670	0.0127852	0.0363852	0.0151787	TP53	1
BP	GO:0009750	response to fructose	2023-01-30	8/18670	0.0127852	0.0363852	0.0151787	XBP1	1
BP	GO:0010727	negative regulation of hydrogen peroxide metabolic process	2023-01-30	8/18670	0.0127852	0.0363852	0.0151787	STAT3	1
BP	GO:0019249	lactate biosynthetic process	2023-01-30	8/18670	0.0127852	0.0363852	0.0151787	TP53	1
BP	GO:0019856	pyrimidine nucleobase biosynthetic process	2023-01-30	8/18670	0.0127852	0.0363852	0.0151787	MTOR	1
BP	GO:0023035	CD40 signaling pathway	2023-01-30	8/18670	0.0127852	0.0363852	0.0151787	FANCD2	1
BP	GO:0033625	positive regulation of integrin activation	2023-01-30	8/18670	0.0127852	0.0363852	0.0151787	SRC	1
BP	GO:0036490	regulation of translation in response to endoplasmic reticulum stress	2023-01-30	8/18670	0.0127852	0.0363852	0.0151787	EIF2AK4	1
BP	GO:0038114	interleukin-21-mediated signaling pathway	2023-01-30	8/18670	0.0127852	0.0363852	0.0151787	STAT3	1
BP	GO:0044828	negative regulation by host of viral genome replication	2023-01-30	8/18670	0.0127852	0.0363852	0.0151787	EIF2AK4	1
BP	GO:0048539	bone marrow development	2023-01-30	8/18670	0.0127852	0.0363852	0.0151787	TP53	1
BP	GO:0048840	otolith development	2023-01-30	8/18670	0.0127852	0.0363852	0.0151787	ATG5	1
BP	GO:0050847	progesterone receptor signaling pathway	2023-01-30	8/18670	0.0127852	0.0363852	0.0151787	SRC	1
BP	GO:0061043	regulation of vascular wound healing	2023-01-30	8/18670	0.0127852	0.0363852	0.0151787	XBP1	1
BP	GO:0062043	positive regulation of cardiac epithelial to mesenchymal transition	2023-01-30	8/18670	0.0127852	0.0363852	0.0151787	TGFBR1	1
BP	GO:0071476	cellular hypotonic response	2023-01-30	8/18670	0.0127852	0.0363852	0.0151787	OXSR1	1
BP	GO:0071493	cellular response to UV-B	2023-01-30	8/18670	0.0127852	0.0363852	0.0151787	CDKN1A	1
BP	GO:0072718	response to cisplatin	2023-01-30	8/18670	0.0127852	0.0363852	0.0151787	HMOX1	1
BP	GO:0090045	positive regulation of deacetylase activity	2023-01-30	8/18670	0.0127852	0.0363852	0.0151787	MAPK8	1
BP	GO:0098756	response to interleukin-21	2023-01-30	8/18670	0.0127852	0.0363852	0.0151787	STAT3	1
BP	GO:0098757	cellular response to interleukin-21	2023-01-30	8/18670	0.0127852	0.0363852	0.0151787	STAT3	1
BP	GO:1903995	regulation of non-membrane spanning protein tyrosine kinase activity	2023-01-30	8/18670	0.0127852	0.0363852	0.0151787	SRC	1
BP	GO:2000347	positive regulation of hepatocyte proliferation	2023-01-30	8/18670	0.0127852	0.0363852	0.0151787	XBP1	1
BP	GO:2000586	regulation of platelet-derived growth factor receptor-beta signaling pathway	2023-01-30	8/18670	0.0127852	0.0363852	0.0151787	SRC	1
BP	GO:0006275	regulation of DNA replication	2/30	108/18670	0.0129773	0.03689	0.0153893	JUN/TP53	2
BP	GO:0014897	striated muscle hypertrophy	2/30	109/18670	0.0132068	0.0374779	0.0156346	BECN1/MTOR	2
BP	GO:0042113	B cell activation	2023-03-30	310/18670	0.0132142	0.0374779	0.0156346	CDKN1A/XBP1/TP53	3
BP	GO:0014896	muscle hypertrophy	2/30	111/18670	0.0136711	0.0387295	0.0161567	BECN1/MTOR	2
BP	GO:0051961	negative regulation of nervous system development	2023-03-30	315/18670	0.0137919	0.0390275	0.016281	EIF2AK4/STAT3/TP53	3
BP	GO:0003279	cardiac septum development	2/30	112/18670	0.0139059	0.0392164	0.0163598	TGFBR1/TP53	2
BP	GO:0014902	myotube differentiation	2/30	112/18670	0.0139059	0.0392164	0.0163598	MTOR/XBP1	2
BP	GO:0051817	modification of morphology or physiology of other organism involved in symbiotic interaction	2/30	112/18670	0.0139059	0.0392164	0.0163598	EIF2AK4/JUN	2
BP	GO:0070371	ERK1 and ERK2 cascade	2023-03-30	317/18670	0.014027	0.0394835	0.0164713	SRC/JUN/MAPK1	3
BP	GO:0060964	regulation of gene silencing by miRNA	2/30	113/18670	0.0141424	0.0394835	0.0164713	STAT3/TP53	2
BP	GO:0008354	germ cell migration	2023-01-30	9/18670	0.0143722	0.0394835	0.0164713	TGFBR1	1
BP	GO:0010533	regulation of activation of Janus kinase activity	2023-01-30	9/18670	0.0143722	0.0394835	0.0164713	SOCS1	1
BP	GO:0010728	regulation of hydrogen peroxide biosynthetic process	2023-01-30	9/18670	0.0143722	0.0394835	0.0164713	STAT3	1
BP	GO:0033007	negative regulation of mast cell activation involved in immune response	2023-01-30	9/18670	0.0143722	0.0394835	0.0164713	HMOX1	1
BP	GO:0038113	interleukin-9-mediated signaling pathway	2023-01-30	9/18670	0.0143722	0.0394835	0.0164713	STAT3	1
BP	GO:0038155	interleukin-23-mediated signaling pathway	2023-01-30	9/18670	0.0143722	0.0394835	0.0164713	STAT3	1
BP	GO:0042473	outer ear morphogenesis	2023-01-30	9/18670	0.0143722	0.0394835	0.0164713	MAPK1	1
BP	GO:0048263	determination of dorsal identity	2023-01-30	9/18670	0.0143722	0.0394835	0.0164713	DDIT3	1
BP	GO:0060982	coronary artery morphogenesis	2023-01-30	9/18670	0.0143722	0.0394835	0.0164713	TGFBR1	1
BP	GO:0061026	cardiac muscle tissue regeneration	2023-01-30	9/18670	0.0143722	0.0394835	0.0164713	CDKN1A	1
BP	GO:0062042	regulation of cardiac epithelial to mesenchymal transition	2023-01-30	9/18670	0.0143722	0.0394835	0.0164713	TGFBR1	1
BP	GO:0070255	regulation of mucus secretion	2023-01-30	9/18670	0.0143722	0.0394835	0.0164713	ATG5	1
BP	GO:0070417	cellular response to cold	2023-01-30	9/18670	0.0143722	0.0394835	0.0164713	EIF2AK4	1
BP	GO:0071355	cellular response to interleukin-9	2023-01-30	9/18670	0.0143722	0.0394835	0.0164713	STAT3	1
BP	GO:0097011	cellular response to granulocyte macrophage colony-stimulating factor stimulus	2023-01-30	9/18670	0.0143722	0.0394835	0.0164713	MAPK1	1
BP	GO:0097012	response to granulocyte macrophage colony-stimulating factor	2023-01-30	9/18670	0.0143722	0.0394835	0.0164713	MAPK1	1
BP	GO:0098926	postsynaptic signal transduction	2023-01-30	9/18670	0.0143722	0.0394835	0.0164713	STAT3	1
BP	GO:0099527	postsynapse to nucleus signaling pathway	2023-01-30	9/18670	0.0143722	0.0394835	0.0164713	STAT3	1
BP	GO:0099641	anterograde axonal protein transport	2023-01-30	9/18670	0.0143722	0.0394835	0.0164713	HSPB1	1
BP	GO:1903147	negative regulation of autophagy of mitochondrion	2023-01-30	9/18670	0.0143722	0.0394835	0.0164713	TP53	1
BP	GO:1904685	positive regulation of metalloendopeptidase activity	2023-01-30	9/18670	0.0143722	0.0394835	0.0164713	STAT3	1
BP	GO:0007127	meiosis I	2/30	114/18670	0.0143807	0.0394835	0.0164713	FANCD2/AURKA	2
BP	GO:0006096	glycolytic process	2/30	115/18670	0.0146207	0.0400984	0.0167278	STAT3/TP53	2
BP	GO:0006757	ATP generation from ADP	2/30	116/18670	0.0148625	0.0406419	0.0169545	STAT3/TP53	2
BP	GO:1900180	regulation of protein localization to nucleus	2/30	116/18670	0.0148625	0.0406419	0.0169545	SRC/MAPK1	2
BP	GO:1903311	regulation of mRNA metabolic process	2023-03-30	324/18670	0.0148678	0.0406419	0.0169545	PRDX6/MTOR/HSPB1	3
BP	GO:0002761	regulation of myeloid leukocyte differentiation	2/30	117/18670	0.015106	0.0409785	0.0170949	MTOR/JUN	2
BP	GO:0007613	memory	2/30	117/18670	0.015106	0.0409785	0.0170949	EIF2AK4/MTOR	2
BP	GO:0010822	positive regulation of mitochondrion organization	2/30	117/18670	0.015106	0.0409785	0.0170949	MAPK8/TP53	2
BP	GO:0051153	regulation of striated muscle cell differentiation	2/30	117/18670	0.015106	0.0409785	0.0170949	MTOR/XBP1	2
BP	GO:0060147	regulation of posttranscriptional gene silencing	2/30	117/18670	0.015106	0.0409785	0.0170949	STAT3/TP53	2
BP	GO:0060966	regulation of gene silencing by RNA	2/30	117/18670	0.015106	0.0409785	0.0170949	STAT3/TP53	2
BP	GO:1900371	regulation of purine nucleotide biosynthetic process	2/30	117/18670	0.015106	0.0409785	0.0170949	STAT3/TP53	2
BP	GO:0030808	regulation of nucleotide biosynthetic process	2/30	118/18670	0.0153512	0.0415985	0.0173536	STAT3/TP53	2
BP	GO:0042866	pyruvate biosynthetic process	2/30	119/18670	0.0155982	0.041962	0.0175052	STAT3/TP53	2
BP	GO:0051193	regulation of cofactor metabolic process	2/30	119/18670	0.0155982	0.041962	0.0175052	STAT3/TP53	2
BP	GO:0061982	meiosis I cell cycle process	2/30	119/18670	0.0155982	0.041962	0.0175052	FANCD2/AURKA	2
BP	GO:0051235	maintenance of location	2023-03-30	330/18670	0.015611	0.041962	0.0175052	ATG5/KEAP1/DDIT3	3
BP	GO:0017015	regulation of transforming growth factor beta receptor signaling pathway	2/30	120/18670	0.0158469	0.041962	0.0175052	TGFBR1/TP53	2
BP	GO:0022612	gland morphogenesis	2/30	120/18670	0.0158469	0.041962	0.0175052	SRC/XBP1	2
BP	GO:1903052	positive regulation of proteolysis involved in cellular protein catabolic process	2/30	120/18670	0.0158469	0.041962	0.0175052	AURKA/KEAP1	2
BP	GO:0006971	hypotonic response	2023-01-30	10/18670	0.0159567	0.041962	0.0175052	OXSR1	1
BP	GO:0010998	regulation of translational initiation by eIF2 alpha phosphorylation	2023-01-30	10/18670	0.0159567	0.041962	0.0175052	EIF2AK4	1
BP	GO:0014041	regulation of neuron maturation	2023-01-30	10/18670	0.0159567	0.041962	0.0175052	MTOR	1
BP	GO:0032463	negative regulation of protein homooligomerization	2023-01-30	10/18670	0.0159567	0.041962	0.0175052	SRC	1
BP	GO:0033210	leptin-mediated signaling pathway	2023-01-30	10/18670	0.0159567	0.041962	0.0175052	STAT3	1
BP	GO:0045348	positive regulation of MHC class II biosynthetic process	2023-01-30	10/18670	0.0159567	0.041962	0.0175052	XBP1	1
BP	GO:0045657	positive regulation of monocyte differentiation	2023-01-30	10/18670	0.0159567	0.041962	0.0175052	JUN	1
BP	GO:0045792	negative regulation of cell size	2023-01-30	10/18670	0.0159567	0.041962	0.0175052	MTOR	1
BP	GO:0045945	positive regulation of transcription by RNA polymerase III	2023-01-30	10/18670	0.0159567	0.041962	0.0175052	MTOR	1
BP	GO:0048262	determination of dorsal/ventral asymmetry	2023-01-30	10/18670	0.0159567	0.041962	0.0175052	DDIT3	1
BP	GO:0060281	regulation of oocyte development	2023-01-30	10/18670	0.0159567	0.041962	0.0175052	AURKA	1
BP	GO:0061635	regulation of protein complex stability	2023-01-30	10/18670	0.0159567	0.041962	0.0175052	SQSTM1	1
BP	GO:0071104	response to interleukin-9	2023-01-30	10/18670	0.0159567	0.041962	0.0175052	STAT3	1
BP	GO:0071233	cellular response to leucine	2023-01-30	10/18670	0.0159567	0.041962	0.0175052	MTOR	1
BP	GO:0071281	cellular response to iron ion	2023-01-30	10/18670	0.0159567	0.041962	0.0175052	HMOX1	1
BP	GO:1901838	positive regulation of transcription of nucleolar large rRNA by RNA polymerase I	2023-01-30	10/18670	0.0159567	0.041962	0.0175052	MTOR	1
BP	GO:1902237	positive regulation of endoplasmic reticulum stress-induced intrinsic apoptotic signaling pathway	2023-01-30	10/18670	0.0159567	0.041962	0.0175052	DDIT3	1
BP	GO:1903799	negative regulation of production of miRNAs involved in gene silencing by miRNA	2023-01-30	10/18670	0.0159567	0.041962	0.0175052	TP53	1
BP	GO:1903800	positive regulation of production of miRNAs involved in gene silencing by miRNA	2023-01-30	10/18670	0.0159567	0.041962	0.0175052	TP53	1
BP	GO:1905879	regulation of oogenesis	2023-01-30	10/18670	0.0159567	0.041962	0.0175052	AURKA	1
BP	GO:2000253	positive regulation of feeding behavior	2023-01-30	10/18670	0.0159567	0.041962	0.0175052	MTOR	1
BP	GO:0030968	endoplasmic reticulum unfolded protein response	2/30	121/18670	0.0160973	0.0422871	0.0176408	XBP1/DDIT3	2
BP	GO:0019079	viral genome replication	2/30	122/18670	0.0163494	0.0427243	0.0178232	ATG5/EIF2AK4	2
BP	GO:0032434	regulation of proteasomal ubiquitin-dependent protein catabolic process	2/30	122/18670	0.0163494	0.0427243	0.0178232	AURKA/KEAP1	2
BP	GO:1903409	reactive oxygen species biosynthetic process	2/30	122/18670	0.0163494	0.0427243	0.0178232	STAT3/MTOR	2
BP	GO:1903578	regulation of ATP metabolic process	2/30	122/18670	0.0163494	0.0427243	0.0178232	STAT3/TP53	2
BP	GO:1903844	regulation of cellular response to transforming growth factor beta stimulus	2/30	122/18670	0.0163494	0.0427243	0.0178232	TGFBR1/TP53	2
BP	GO:0007596	blood coagulation	2023-03-30	336/18670	0.016375	0.0427464	0.0178324	SRC/HSPB1/MAPK1	3
BP	GO:0007159	leukocyte cell-cell adhesion	2023-03-30	337/18670	0.0165043	0.043039	0.0179545	SOCS1/SRC/XBP1	3
BP	GO:0045930	negative regulation of mitotic cell cycle	2023-03-30	338/18670	0.0166343	0.0433326	0.018077	AURKA/CDKN1A/TP53	3
BP	GO:0051209	release of sequestered calcium ion into cytosol	2/30	124/18670	0.0168586	0.0438712	0.0183017	ATG5/DDIT3	2
BP	GO:0007599	hemostasis	2023-03-30	341/18670	0.0170276	0.0442647	0.0184658	SRC/HSPB1/MAPK1	3
BP	GO:0050817	coagulation	2023-03-30	342/18670	0.0171599	0.0443	0.0184805	SRC/HSPB1/MAPK1	3
BP	GO:0046031	ADP metabolic process	2/30	126/18670	0.0173747	0.0443	0.0184805	STAT3/TP53	2
BP	GO:0051283	negative regulation of sequestering of calcium ion	2/30	126/18670	0.0173747	0.0443	0.0184805	ATG5/DDIT3	2
BP	GO:0090101	negative regulation of transmembrane receptor protein serine/threonine kinase signaling pathway	2/30	126/18670	0.0173747	0.0443	0.0184805	TGFBR1/TP53	2
BP	GO:0010721	negative regulation of cell development	2023-03-30	344/18670	0.0174262	0.0443	0.0184805	EIF2AK4/STAT3/TP53	3
BP	GO:0002887	negative regulation of myeloid leukocyte mediated immunity	2023-01-30	11/18670	0.0175387	0.0443	0.0184805	HMOX1	1
BP	GO:0005984	disaccharide metabolic process	2023-01-30	11/18670	0.0175387	0.0443	0.0184805	SLC2A1	1
BP	GO:0019852	L-ascorbic acid metabolic process	2023-01-30	11/18670	0.0175387	0.0443	0.0184805	SLC2A1	1
BP	GO:0035404	histone-serine phosphorylation	2023-01-30	11/18670	0.0175387	0.0443	0.0184805	AURKA	1
BP	GO:0043619	regulation of transcription from RNA polymerase II promoter in response to oxidative stress	2023-01-30	11/18670	0.0175387	0.0443	0.0184805	HMOX1	1
BP	GO:0044793	negative regulation by host of viral process	2023-01-30	11/18670	0.0175387	0.0443	0.0184805	EIF2AK4	1
BP	GO:0045060	negative thymic T cell selection	2023-01-30	11/18670	0.0175387	0.0443	0.0184805	ATG5	1
BP	GO:0045899	positive regulation of RNA polymerase II transcriptional preinitiation complex assembly	2023-01-30	11/18670	0.0175387	0.0443	0.0184805	TP53	1
BP	GO:0051024	positive regulation of immunoglobulin secretion	2023-01-30	11/18670	0.0175387	0.0443	0.0184805	XBP1	1
BP	GO:0055015	ventricular cardiac muscle cell development	2023-01-30	11/18670	0.0175387	0.0443	0.0184805	ATG5	1
BP	GO:0060439	trachea morphogenesis	2023-01-30	11/18670	0.0175387	0.0443	0.0184805	MAPK1	1
BP	GO:0061307	cardiac neural crest cell differentiation involved in heart development	2023-01-30	11/18670	0.0175387	0.0443	0.0184805	MAPK1	1
BP	GO:0061308	cardiac neural crest cell development involved in heart development	2023-01-30	11/18670	0.0175387	0.0443	0.0184805	MAPK1	1
BP	GO:0070106	interleukin-27-mediated signaling pathway	2023-01-30	11/18670	0.0175387	0.0443	0.0184805	STAT3	1
BP	GO:0070254	mucus secretion	2023-01-30	11/18670	0.0175387	0.0443	0.0184805	ATG5	1
BP	GO:0070757	interleukin-35-mediated signaling pathway	2023-01-30	11/18670	0.0175387	0.0443	0.0184805	STAT3	1
BP	GO:0071803	positive regulation of podosome assembly	2023-01-30	11/18670	0.0175387	0.0443	0.0184805	SRC	1
BP	GO:1905146	lysosomal protein catabolic process	2023-01-30	11/18670	0.0175387	0.0443	0.0184805	LAMP2	1
BP	GO:1905383	protein localization to presynapse	2023-01-30	11/18670	0.0175387	0.0443	0.0184805	HSPB1	1
BP	GO:1905941	positive regulation of gonad development	2023-01-30	11/18670	0.0175387	0.0443	0.0184805	SRC	1
BP	GO:2000392	regulation of lamellipodium morphogenesis	2023-01-30	11/18670	0.0175387	0.0443	0.0184805	SRC	1
BP	GO:2000767	positive regulation of cytoplasmic translation	2023-01-30	11/18670	0.0175387	0.0443	0.0184805	MTOR	1
BP	GO:2000786	positive regulation of autophagosome assembly	2023-01-30	11/18670	0.0175387	0.0443	0.0184805	BECN1	1
BP	GO:0035270	endocrine system development	2/30	127/18670	0.0176352	0.0444986	0.0185634	TGFBR1/MAPK1	2
BP	GO:0010595	positive regulation of endothelial cell migration	2/30	128/18670	0.0178974	0.0450235	0.0187824	HSPB1/HMOX1	2
BP	GO:0034763	negative regulation of transmembrane transport	2/30	128/18670	0.0178974	0.0450235	0.0187824	OXSR1/MTOR	2
BP	GO:0051282	regulation of sequestering of calcium ion	2/30	128/18670	0.0178974	0.0450235	0.0187824	ATG5/DDIT3	2
BP	GO:0003206	cardiac chamber morphogenesis	2/30	129/18670	0.0181613	0.0456412	0.0190401	TGFBR1/TP53	2
BP	GO:0030183	B cell differentiation	2/30	131/18670	0.018694	0.0468855	0.0195591	XBP1/TP53	2
BP	GO:0051208	sequestering of calcium ion	2/30	131/18670	0.018694	0.0468855	0.0195591	ATG5/DDIT3	2
BP	GO:0055007	cardiac muscle cell differentiation	2/30	132/18670	0.0189628	0.0469577	0.0195892	ATG5/MTOR	2
BP	GO:0014889	muscle atrophy	2023-01-30	12/18670	0.0191184	0.0469577	0.0195892	MTOR	1
BP	GO:0033197	response to vitamin E	2023-01-30	12/18670	0.0191184	0.0469577	0.0195892	BECN1	1
BP	GO:0042118	endothelial cell activation	2023-01-30	12/18670	0.0191184	0.0469577	0.0195892	TGFBR1	1
BP	GO:0043383	negative T cell selection	2023-01-30	12/18670	0.0191184	0.0469577	0.0195892	ATG5	1
BP	GO:0043922	negative regulation by host of viral transcription	2023-01-30	12/18670	0.0191184	0.0469577	0.0195892	JUN	1
BP	GO:0045080	positive regulation of chemokine biosynthetic process	2023-01-30	12/18670	0.0191184	0.0469577	0.0195892	HMOX1	1
BP	GO:0045579	positive regulation of B cell differentiation	2023-01-30	12/18670	0.0191184	0.0469577	0.0195892	XBP1	1
BP	GO:0051095	regulation of helicase activity	2023-01-30	12/18670	0.0191184	0.0469577	0.0195892	TP53	1
BP	GO:0051549	positive regulation of keratinocyte migration	2023-01-30	12/18670	0.0191184	0.0469577	0.0195892	MTOR	1
BP	GO:0051988	regulation of attachment of spindle microtubules to kinetochore	2023-01-30	12/18670	0.0191184	0.0469577	0.0195892	BECN1	1
BP	GO:0060019	radial glial cell differentiation	2023-01-30	12/18670	0.0191184	0.0469577	0.0195892	STAT3	1
BP	GO:0060391	positive regulation of SMAD protein signal transduction	2023-01-30	12/18670	0.0191184	0.0469577	0.0195892	TGFBR1	1
BP	GO:0070243	regulation of thymocyte apoptotic process	2023-01-30	12/18670	0.0191184	0.0469577	0.0195892	TP53	1
BP	GO:0072540	T-helper 17 cell lineage commitment	2023-01-30	12/18670	0.0191184	0.0469577	0.0195892	STAT3	1
BP	GO:0097201	negative regulation of transcription from RNA polymerase II promoter in response to stress	2023-01-30	12/18670	0.0191184	0.0469577	0.0195892	JUN	1
BP	GO:0098962	regulation of postsynaptic neurotransmitter receptor activity	2023-01-30	12/18670	0.0191184	0.0469577	0.0195892	SRC	1
BP	GO:0099640	axo-dendritic protein transport	2023-01-30	12/18670	0.0191184	0.0469577	0.0195892	HSPB1	1
BP	GO:0150065	regulation of deacetylase activity	2023-01-30	12/18670	0.0191184	0.0469577	0.0195892	MAPK8	1
BP	GO:1900402	regulation of carbohydrate metabolic process by regulation of transcription from RNA polymerase II promoter	2023-01-30	12/18670	0.0191184	0.0469577	0.0195892	TP53	1
BP	GO:2001223	negative regulation of neuron migration	2023-01-30	12/18670	0.0191184	0.0469577	0.0195892	STAT3	1
BP	GO:0006165	nucleoside diphosphate phosphorylation	2/30	134/18670	0.0195054	0.0478142	0.0199466	STAT3/TP53	2
BP	GO:0032355	response to estradiol	2/30	134/18670	0.0195054	0.0478142	0.0199466	GPX4/STAT3	2
BP	GO:0050921	positive regulation of chemotaxis	2/30	135/18670	0.0197792	0.0483541	0.0201718	OXSR1/HSPB1	2
BP	GO:0060359	response to ammonium ion	2/30	135/18670	0.0197792	0.0483541	0.0201718	MTOR/MAPK1	2
BP	GO:0010948	negative regulation of cell cycle process	2023-03-30	361/18670	0.0197839	0.0483541	0.0201718	AURKA/CDKN1A/TP53	3
BP	GO:0001654	eye development	2023-03-30	362/18670	0.0199278	0.0486582	0.0202987	TGFBR1/STAT3/JUN	3
BP	GO:0007292	female gamete generation	2/30	136/18670	0.0200546	0.048872	0.0203878	AURKA/SRC	2
BP	GO:0046939	nucleotide phosphorylation	2/30	136/18670	0.0200546	0.048872	0.0203878	STAT3/TP53	2
BP	GO:0031644	regulation of neurological system process	2/30	137/18670	0.0203315	0.048997	0.02044	SRC/MTOR	2
BP	GO:0046425	regulation of JAK-STAT cascade	2/30	137/18670	0.0203315	0.048997	0.02044	SOCS1/STAT3	2
BP	GO:0150063	visual system development	2023-03-30	366/18670	0.0205095	0.048997	0.02044	TGFBR1/STAT3/JUN	3
BP	GO:0009135	purine nucleoside diphosphate metabolic process	2/30	138/18670	0.0206102	0.048997	0.02044	STAT3/TP53	2
BP	GO:0009179	purine ribonucleoside diphosphate metabolic process	2/30	138/18670	0.0206102	0.048997	0.02044	STAT3/TP53	2
BP	GO:0000212	meiotic spindle organization	2023-01-30	13/18670	0.0206955	0.048997	0.02044	AURKA	1
BP	GO:0014745	negative regulation of muscle adaptation	2023-01-30	13/18670	0.0206955	0.048997	0.02044	MTOR	1
BP	GO:0014842	regulation of skeletal muscle satellite cell proliferation	2023-01-30	13/18670	0.0206955	0.048997	0.02044	STAT3	1
BP	GO:0031953	negative regulation of protein autophosphorylation	2023-01-30	13/18670	0.0206955	0.048997	0.02044	JUN	1
BP	GO:0033004	negative regulation of mast cell activation	2023-01-30	13/18670	0.0206955	0.048997	0.02044	HMOX1	1
BP	GO:0033623	regulation of integrin activation	2023-01-30	13/18670	0.0206955	0.048997	0.02044	SRC	1
BP	GO:0035723	interleukin-15-mediated signaling pathway	2023-01-30	13/18670	0.0206955	0.048997	0.02044	STAT3	1
BP	GO:0042532	negative regulation of tyrosine phosphorylation of STAT protein	2023-01-30	13/18670	0.0206955	0.048997	0.02044	SOCS1	1
BP	GO:0042908	xenobiotic transport	2023-01-30	13/18670	0.0206955	0.048997	0.02044	SLC2A1	1
BP	GO:0043201	response to leucine	2023-01-30	13/18670	0.0206955	0.048997	0.02044	MTOR	1
BP	GO:0043301	negative regulation of leukocyte degranulation	2023-01-30	13/18670	0.0206955	0.048997	0.02044	HMOX1	1
BP	GO:0045820	negative regulation of glycolytic process	2023-01-30	13/18670	0.0206955	0.048997	0.02044	STAT3	1
BP	GO:0051315	attachment of mitotic spindle microtubules to kinetochore	2023-01-30	13/18670	0.0206955	0.048997	0.02044	BECN1	1
BP	GO:0060576	intestinal epithelial cell development	2023-01-30	13/18670	0.0206955	0.048997	0.02044	CDKN1A	1
BP	GO:0061029	eyelid development in camera-type eye	2023-01-30	13/18670	0.0206955	0.048997	0.02044	JUN	1
BP	GO:0061042	vascular wound healing	2023-01-30	13/18670	0.0206955	0.048997	0.02044	XBP1	1
BP	GO:0071350	cellular response to interleukin-15	2023-01-30	13/18670	0.0206955	0.048997	0.02044	STAT3	1
BP	GO:0090239	regulation of histone H4 acetylation	2023-01-30	13/18670	0.0206955	0.048997	0.02044	ATG5	1
BP	GO:0090594	inflammatory response to wounding	2023-01-30	13/18670	0.0206955	0.048997	0.02044	HMOX1	1
BP	GO:1900103	positive regulation of endoplasmic reticulum unfolded protein response	2023-01-30	13/18670	0.0206955	0.048997	0.02044	XBP1	1
BP	GO:1901836	regulation of transcription of nucleolar large rRNA by RNA polymerase I	2023-01-30	13/18670	0.0206955	0.048997	0.02044	MTOR	1
BP	GO:1902902	negative regulation of autophagosome assembly	2023-01-30	13/18670	0.0206955	0.048997	0.02044	BECN1	1
BP	GO:1903025	regulation of RNA polymerase II regulatory region sequence-specific DNA binding	2023-01-30	13/18670	0.0206955	0.048997	0.02044	DDIT3	1
BP	GO:1903960	negative regulation of anion transmembrane transport	2023-01-30	13/18670	0.0206955	0.048997	0.02044	MTOR	1
BP	GO:2000194	regulation of female gonad development	2023-01-30	13/18670	0.0206955	0.048997	0.02044	SRC	1
BP	GO:0002433	immune response-regulating cell surface receptor signaling pathway involved in phagocytosis	2/30	139/18670	0.0208904	0.0493179	0.0205739	SRC/MAPK1	2
BP	GO:0038096	Fc-gamma receptor signaling pathway involved in phagocytosis	2/30	139/18670	0.0208904	0.0493179	0.0205739	SRC/MAPK1	2
BP	GO:0050715	positive regulation of cytokine secretion	2/30	139/18670	0.0208904	0.0493179	0.0205739	SRC/XBP1	2
BP	GO:0001837	epithelial to mesenchymal transition	2/30	140/18670	0.0211722	0.0497008	0.0207336	TGFBR1/MTOR	2
BP	GO:0009185	ribonucleoside diphosphate metabolic process	2/30	140/18670	0.0211722	0.0497008	0.0207336	STAT3/TP53	2
BP	GO:0034620	cellular response to unfolded protein	2/30	140/18670	0.0211722	0.0497008	0.0207336	XBP1/DDIT3	2
BP	GO:0042737	drug catabolic process	2/30	140/18670	0.0211722	0.0497008	0.0207336	PRDX1/PRDX6	2
BP	GO:0097553	calcium ion transmembrane import into cytosol	2/30	140/18670	0.0211722	0.0497008	0.0207336	ATG5/DDIT3	2
BP	GO:1903364	positive regulation of cellular protein catabolic process	2/30	140/18670	0.0211722	0.0497008	0.0207336	AURKA/KEAP1	2
BP	GO:0048880	sensory system development	2023-03-30	371/18670	0.0212498	0.0498361	0.02079	TGFBR1/STAT3/JUN	3
CC	GO:0061695	transferase complex, transferring phosphorus-containing groups	2023-06-30	259/19717	2.20964e-06	0.000350185	0.000191536	SOCS1/BECN1/TGFBR1/CDKN1A/MAP3K5/TP53	6
CC	GO:0005901	caveola	2023-04-30	80/19717	6.35417e-06	0.000350185	0.000191536	SRC/SLC2A1/MAPK1/HMOX1	4
CC	GO:0045121	membrane raft	2023-06-30	315/19717	6.81341e-06	0.000350185	0.000191536	LAMP2/TGFBR1/SRC/SLC2A1/MAPK1/HMOX1	6
CC	GO:0098857	membrane microdomain	2023-06-30	316/19717	6.93798e-06	0.000350185	0.000191536	LAMP2/TGFBR1/SRC/SLC2A1/MAPK1/HMOX1	6
CC	GO:0098589	membrane region	2023-06-30	328/19717	8.58297e-06	0.000350185	0.000191536	LAMP2/TGFBR1/SRC/SLC2A1/MAPK1/HMOX1	6
CC	GO:0005776	autophagosome	2023-04-30	93/19717	1.15705e-05	0.000393397	0.000215171	ATG5/BECN1/LAMP2/SQSTM1	4
CC	GO:0000407	phagophore assembly site	2023-03-30	32/19717	1.53026e-05	0.00044596	0.00024392	ATG5/BECN1/SQSTM1	3
CC	GO:0044853	plasma membrane raft	2023-04-30	109/19717	2.16772e-05	0.000552769	0.00030234	SRC/SLC2A1/MAPK1/HMOX1	4
CC	GO:0005770	late endosome	2023-05-30	256/19717	3.87735e-05	0.000878866	0.000480701	LAMP2/SRC/DDIT3/SQSTM1/MAPK1	5
CC	GO:0044754	autolysosome	2/30	9/19717	8.00356e-05	0.00163273	0.000893028	LAMP2/SQSTM1	2
CC	GO:0090575	RNA polymerase II transcription factor complex	2023-04-30	163/19717	0.000104319	0.00193464	0.00105816	STAT3/DDIT3/JUN/TP53	4
CC	GO:0005767	secondary lysosome	2/30	14/19717	0.000201357	0.00340054	0.00185995	LAMP2/SQSTM1	2
CC	GO:0045120	pronucleus	2/30	15/19717	0.000232115	0.00340054	0.00185995	AURKA/SLC2A1	2
CC	GO:0044798	nuclear transcription factor complex	2023-04-30	201/19717	0.000233371	0.00340054	0.00185995	STAT3/DDIT3/JUN/TP53	4
CC	GO:0016605	PML body	2023-03-30	99/19717	0.000451766	0.00614402	0.0033605	MTOR/SQSTM1/TP53	3
CC	GO:1902911	protein kinase complex	2023-03-30	109/19717	0.0005985	0.00763088	0.00417375	TGFBR1/CDKN1A/MAP3K5	3
CC	GO:0005942	phosphatidylinositol 3-kinase complex	2/30	27/19717	0.00076717	0.00920604	0.0050353	SOCS1/BECN1	2
CC	GO:0045335	phagocytic vesicle	2023-03-30	132/19717	0.00104325	0.0118235	0.00646693	ATG5/BECN1/LAMP2	3
CC	GO:0005766	primary lysosome	2023-03-30	155/19717	0.00165547	0.0168858	0.00923578	LAMP2/PRDX6/MAPK1	3
CC	GO:0042582	azurophil granule	2023-03-30	155/19717	0.00165547	0.0168858	0.00923578	LAMP2/PRDX6/MAPK1	3
CC	GO:0005667	transcription factor complex	2023-04-30	365/19717	0.00216375	0.0200842	0.0109852	STAT3/DDIT3/JUN/TP53	4
CC	GO:0005775	vacuolar lumen	2023-03-30	172/19717	0.00222741	0.0200842	0.0109852	LAMP2/PRDX6/MAPK1	3
CC	GO:0030496	midbody	2023-03-30	173/19717	0.0022644	0.0200842	0.0109852	AURKA/SLC2A1/KEAP1	3
CC	GO:0036488	CHOP-C/EBP complex	2023-01-30	2/19717	0.00304082	0.0206776	0.0113097	DDIT3	1
CC	GO:0044753	amphisome	2023-01-30	2/19717	0.00304082	0.0206776	0.0113097	SQSTM1	1
CC	GO:0070557	PCNA-p21 complex	2023-01-30	2/19717	0.00304082	0.0206776	0.0113097	CDKN1A	1
CC	GO:0097636	intrinsic component of autophagosome membrane	2023-01-30	2/19717	0.00304082	0.0206776	0.0113097	LAMP2	1
CC	GO:0097637	integral component of autophagosome membrane	2023-01-30	2/19717	0.00304082	0.0206776	0.0113097	LAMP2	1
CC	GO:1990617	CHOP-ATF4 complex	2023-01-30	2/19717	0.00304082	0.0206776	0.0113097	DDIT3	1
CC	GO:1990622	CHOP-ATF3 complex	2023-01-30	2/19717	0.00304082	0.0206776	0.0113097	DDIT3	1
CC	GO:0030017	sarcomere	2023-03-30	204/19717	0.00360663	0.0237339	0.0129814	SLC2A1/HSPB1/SQSTM1	3
CC	GO:0032838	plasma membrane bounded cell projection cytoplasm	2023-03-30	208/19717	0.00380847	0.024279	0.0132795	ATG5/HSPB1/MAPK1	3
CC	GO:0044449	contractile fiber part	2023-03-30	221/19717	0.00451174	0.0265454	0.0145191	SLC2A1/HSPB1/SQSTM1	3
CC	GO:0034274	Atg12-Atg5-Atg16 complex	2023-01-30	3/19717	0.00455788	0.0265454	0.0145191	ATG5	1
CC	GO:0042585	germinal vesicle	2023-01-30	3/19717	0.00455788	0.0265454	0.0145191	AURKA	1
CC	GO:0030016	myofibril	2023-03-30	224/19717	0.00468448	0.0265454	0.0145191	SLC2A1/HSPB1/SQSTM1	3
CC	GO:0043292	contractile fiber	2023-03-30	234/19717	0.00528911	0.02881	0.0157578	SLC2A1/HSPB1/SQSTM1	3
CC	GO:0030670	phagocytic vesicle membrane	2/30	76/19717	0.00594774	0.02881	0.0157578	ATG5/LAMP2	2
CC	GO:0001674	female germ cell nucleus	2023-01-30	4/19717	0.0060727	0.02881	0.0157578	AURKA	1
CC	GO:0034271	phosphatidylinositol 3-kinase complex, class III, type I	2023-01-30	4/19717	0.0060727	0.02881	0.0157578	BECN1	1
CC	GO:0034272	phosphatidylinositol 3-kinase complex, class III, type II	2023-01-30	4/19717	0.0060727	0.02881	0.0157578	BECN1	1
CC	GO:0035976	transcription factor AP-1 complex	2023-01-30	4/19717	0.0060727	0.02881	0.0157578	JUN	1
CC	GO:1990604	IRE1-TRAF2-ASK1 complex	2023-01-30	4/19717	0.0060727	0.02881	0.0157578	MAP3K5	1
CC	GO:0120111	neuron projection cytoplasm	2/30	84/19717	0.00722045	0.0334766	0.0183102	HSPB1/MAPK1	2
CC	GO:0032133	chromosome passenger complex	2023-01-30	5/19717	0.0075853	0.0343867	0.018808	AURKA	1
CC	GO:1902554	serine/threonine protein kinase complex	2/30	88/19717	0.00789904	0.0350305	0.0191601	TGFBR1/CDKN1A	2
CC	GO:0035578	azurophil granule lumen	2/30	91/19717	0.00842618	0.0365732	0.0200039	PRDX6/MAPK1	2
CC	GO:0031088	platelet dense granule membrane	2023-01-30	6/19717	0.00909567	0.0371103	0.0202977	LAMP2	1
CC	GO:0031166	integral component of vacuolar membrane	2023-01-30	6/19717	0.00909567	0.0371103	0.0202977	LAMP2	1
CC	GO:0031310	intrinsic component of vacuolar membrane	2023-01-30	6/19717	0.00909567	0.0371103	0.0202977	LAMP2	1
CC	GO:0019898	extrinsic component of membrane	2023-03-30	295/19717	0.00998522	0.0391059	0.0213892	SOCS1/BECN1/SRC	3
CC	GO:0031931	TORC1 complex	2023-01-30	7/19717	0.0106038	0.0391059	0.0213892	MTOR	1
CC	GO:0035032	phosphatidylinositol 3-kinase complex, class III	2023-01-30	7/19717	0.0106038	0.0391059	0.0213892	BECN1	1
CC	GO:0048179	activin receptor complex	2023-01-30	7/19717	0.0106038	0.0391059	0.0213892	TGFBR1	1
CC	GO:0097441	basal dendrite	2023-01-30	7/19717	0.0106038	0.0391059	0.0213892	MAPK8	1
CC	GO:0030139	endocytic vesicle	2023-03-30	303/19717	0.0107349	0.0391059	0.0213892	ATG5/BECN1/LAMP2	3
CC	GO:0042470	melanosome	2/30	106/19717	0.0112907	0.039712	0.0217207	PRDX1/SLC2A1	2
CC	GO:0048770	pigment granule	2/30	106/19717	0.0112907	0.039712	0.0217207	PRDX1/SLC2A1	2
CC	GO:0072686	mitotic spindle	2/30	109/19717	0.0119084	0.0404982	0.0221507	AURKA/MAPK1	2
CC	GO:0043203	axon hillock	2023-01-30	8/19717	0.0121098	0.0404982	0.0221507	AURKA	1
CC	GO:0097413	Lewy body	2023-01-30	8/19717	0.0121098	0.0404982	0.0221507	SQSTM1	1
CC	GO:0005884	actin filament	2/30	111/19717	0.0123283	0.0405639	0.0221867	SRC/KEAP1	2
CC	GO:0014069	postsynaptic density	2023-03-30	324/19717	0.012856	0.0416291	0.0227693	SRC/STAT3/MAPK1	3
CC	GO:0032279	asymmetric synapse	2023-03-30	328/19717	0.0132855	0.0423474	0.0231622	SRC/STAT3/MAPK1	3
CC	GO:0001939	female pronucleus	2023-01-30	9/19717	0.0136135	0.0427253	0.0233689	SLC2A1	1
CC	GO:0005819	spindle	2023-03-30	347/19717	0.0154374	0.0466959	0.0255406	AURKA/HSPB1/MAPK1	3
CC	GO:0099572	postsynaptic specialization	2023-03-30	348/19717	0.0155558	0.0466959	0.0255406	SRC/STAT3/MAPK1	3
CC	GO:0098978	glutamatergic synapse	2023-03-30	349/19717	0.0156748	0.0466959	0.0255406	SRC/STAT3/MTOR	3
CC	GO:0098984	neuron to neuron synapse	2023-03-30	350/19717	0.0157942	0.0466959	0.0255406	SRC/STAT3/MAPK1	3
CC	GO:0031932	TORC2 complex	2023-01-30	11/19717	0.0166143	0.0477367	0.0261099	MTOR	1
CC	GO:0072687	meiotic spindle	2023-01-30	11/19717	0.0166143	0.0477367	0.0261099	AURKA	1
CC	GO:0030018	Z disc	2/30	132/19717	0.0171189	0.0485037	0.0265294	SLC2A1/HSPB1	2
MF	GO:0031625	ubiquitin protein ligase binding	2023-08-30	290/17697	2.02105e-08	2.07485e-06	8.71358e-07	AURKA/BECN1/SRC/CDKN1A/PRDX6/SQSTM1/JUN/TP53	8
MF	GO:0004674	protein serine/threonine kinase activity	2023-09-30	439/17697	2.95313e-08	2.07485e-06	8.71358e-07	EIF2AK4/AURKA/TGFBR1/OXSR1/MTOR/MAP3K5/SQSTM1/MAPK1/MAPK8	9
MF	GO:0044389	ubiquitin-like protein ligase binding	2023-08-30	308/17697	3.22516e-08	2.07485e-06	8.71358e-07	AURKA/BECN1/SRC/CDKN1A/PRDX6/SQSTM1/JUN/TP53	8
MF	GO:0035033	histone deacetylase regulator activity	2/30	4/17697	1.66333e-05	0.000802558	0.000337044	MAPK8/TP53	2
MF	GO:0051920	peroxiredoxin activity	2/30	8/17697	7.72953e-05	0.00268141	0.00112609	PRDX1/PRDX6	2
MF	GO:0004601	peroxidase activity	2023-03-30	52/17697	9.18532e-05	0.00268141	0.00112609	GPX4/PRDX1/PRDX6	3
MF	GO:0005080	protein kinase C binding	2023-03-30	53/17697	9.72531e-05	0.00268141	0.00112609	SRC/HSPB1/SQSTM1	3
MF	GO:0016684	oxidoreductase activity, acting on peroxide as acceptor	2023-03-30	56/17697	0.000114686	0.00276679	0.00116195	GPX4/PRDX1/PRDX6	3
MF	GO:0004860	protein kinase inhibitor activity	2023-03-30	63/17697	0.000162987	0.00349516	0.00146783	SOCS1/CDKN1A/HSPB1	3
MF	GO:0019210	kinase inhibitor activity	2023-03-30	67/17697	0.000195721	0.00377741	0.00158637	SOCS1/CDKN1A/HSPB1	3
MF	GO:0004707	MAP kinase activity	2/30	14/17697	0.000249625	0.00411934	0.00172996	MAPK1/MAPK8	2
MF	GO:0019902	phosphatase binding	2023-04-30	185/17697	0.000256125	0.00411934	0.00172996	STAT3/MAP3K5/MAPK1/TP53	4
MF	GO:0051219	phosphoprotein binding	2023-03-30	83/17697	0.000368589	0.00547213	0.00229809	SRC/MTOR/MAPK1	3
MF	GO:0016209	antioxidant activity	2023-03-30	86/17697	0.000409142	0.00564032	0.00236872	GPX4/PRDX1/PRDX6	3
MF	GO:0070182	DNA polymerase binding	2/30	19/17697	0.00046661	0.00600371	0.00252133	FANCD2/LONP1	2
MF	GO:0004602	glutathione peroxidase activity	2/30	21/17697	0.000571823	0.00689761	0.00289673	GPX4/PRDX6	2
MF	GO:0001158	enhancer sequence-specific DNA binding	2023-03-30	119/17697	0.00105423	0.0119686	0.00502635	XBP1/JUN/TP53	3
MF	GO:0030291	protein serine/threonine kinase inhibitor activity	2/30	32/17697	0.00133503	0.0140155	0.00588599	CDKN1A/HSPB1	2
MF	GO:0097718	disordered domain specific binding	2/30	33/17697	0.00141967	0.0140155	0.00588599	KEAP1/TP53	2
MF	GO:0035326	enhancer binding	2023-03-30	133/17697	0.00145239	0.0140155	0.00588599	XBP1/JUN/TP53	3
MF	GO:0019903	protein phosphatase binding	2023-03-30	140/17697	0.00168245	0.0148135	0.00622111	STAT3/MAP3K5/TP53	3
MF	GO:0042169	SH2 domain binding	2/30	36/17697	0.00168859	0.0148135	0.00622111	SRC/SQSTM1	2
MF	GO:0001085	RNA polymerase II transcription factor binding	2023-03-30	155/17697	0.00224926	0.0188742	0.00792646	STAT3/JUN/TP53	3
MF	GO:0004712	protein serine/threonine/tyrosine kinase activity	2/30	43/17697	0.00240255	0.0193205	0.00811388	AURKA/MAPK1	2
MF	GO:0004392	heme oxygenase (decyclizing) activity	2023-01-30	2/17697	0.00338763	0.0254837	0.0107022	HMOX1	1
MF	GO:0019887	protein kinase regulator activity	2023-03-30	180/17697	0.00343303	0.0254837	0.0107022	SOCS1/CDKN1A/HSPB1	3
MF	GO:0043621	protein self-association	2/30	56/17697	0.00404177	0.0257872	0.0108297	SLC2A1/TP53	2
MF	GO:0045182	translation regulator activity	2/30	60/17697	0.00462594	0.0257872	0.0108297	EIF2AK4/MTOR	2
MF	GO:0019207	kinase regulator activity	2023-03-30	207/17697	0.00507439	0.0257872	0.0108297	SOCS1/CDKN1A/HSPB1	3
MF	GO:0001018	mitochondrial promoter sequence-specific DNA binding	2023-01-30	3/17697	0.00507728	0.0257872	0.0108297	LONP1	1
MF	GO:0001025	RNA polymerase III transcription factor binding	2023-01-30	3/17697	0.00507728	0.0257872	0.0108297	MTOR	1
MF	GO:0001156	TFIIIC-class transcription factor complex binding	2023-01-30	3/17697	0.00507728	0.0257872	0.0108297	MTOR	1
MF	GO:0004359	glutaminase activity	2023-01-30	3/17697	0.00507728	0.0257872	0.0108297	GLS2	1
MF	GO:0004705	JUN kinase activity	2023-01-30	3/17697	0.00507728	0.0257872	0.0108297	MAPK8	1
MF	GO:0008426	protein kinase C inhibitor activity	2023-01-30	3/17697	0.00507728	0.0257872	0.0108297	HSPB1	1
MF	GO:0016909	SAP kinase activity	2023-01-30	3/17697	0.00507728	0.0257872	0.0108297	MAPK8	1
MF	GO:0019776	Atg8 ligase activity	2023-01-30	3/17697	0.00507728	0.0257872	0.0108297	ATG5	1
MF	GO:0055056	D-glucose transmembrane transporter activity	2023-01-30	3/17697	0.00507728	0.0257872	0.0108297	SLC2A1	1
MF	GO:0030971	receptor tyrosine kinase binding	2/30	69/17697	0.00607369	0.0296344	0.0124453	SQSTM1/TP53	2
MF	GO:0001228	DNA-binding transcription activator activity, RNA polymerase II-specific	2023-04-30	439/17697	0.00614185	0.0296344	0.0124453	STAT3/DDIT3/JUN/TP53	4
MF	GO:0004694	eukaryotic translation initiation factor 2alpha kinase activity	2023-01-30	4/17697	0.00676416	0.031841	0.013372	EIF2AK4	1
MF	GO:0043130	ubiquitin binding	2/30	76/17697	0.00732456	0.0332759	0.0139746	HSPB1/SQSTM1	2
MF	GO:0046332	SMAD binding	2/30	80/17697	0.00808729	0.0332759	0.0139746	TGFBR1/JUN	2
MF	GO:0001030	RNA polymerase III type 1 promoter DNA binding	2023-01-30	5/17697	0.00844828	0.0332759	0.0139746	MTOR	1
MF	GO:0001031	RNA polymerase III type 2 promoter DNA binding	2023-01-30	5/17697	0.00844828	0.0332759	0.0139746	MTOR	1
MF	GO:0001032	RNA polymerase III type 3 promoter DNA binding	2023-01-30	5/17697	0.00844828	0.0332759	0.0139746	MTOR	1
MF	GO:0004176	ATP-dependent peptidase activity	2023-01-30	5/17697	0.00844828	0.0332759	0.0139746	LONP1	1
MF	GO:0008379	thioredoxin peroxidase activity	2023-01-30	5/17697	0.00844828	0.0332759	0.0139746	PRDX1	1
MF	GO:0080084	5S rDNA binding	2023-01-30	5/17697	0.00844828	0.0332759	0.0139746	MTOR	1
MF	GO:0004630	phospholipase D activity	2023-01-30	6/17697	0.0101296	0.0362041	0.0152043	HMOX1	1
MF	GO:0033300	dehydroascorbic acid transmembrane transporter activity	2023-01-30	6/17697	0.0101296	0.0362041	0.0152043	SLC2A1	1
MF	GO:0035174	histone serine kinase activity	2023-01-30	6/17697	0.0101296	0.0362041	0.0152043	AURKA	1
MF	GO:0047499	calcium-independent phospholipase A2 activity	2023-01-30	6/17697	0.0101296	0.0362041	0.0152043	PRDX6	1
MF	GO:0071253	connexin binding	2023-01-30	6/17697	0.0101296	0.0362041	0.0152043	SRC	1
MF	GO:0035258	steroid hormone receptor binding	2/30	92/17697	0.0105793	0.0371237	0.0155905	SRC/STAT3	2
MF	GO:1990782	protein tyrosine kinase binding	2/30	93/17697	0.0108005	0.0372231	0.0156323	SQSTM1/TP53	2
MF	GO:0032182	ubiquitin-like protein binding	2/30	96/17697	0.0114764	0.0379831	0.0159515	HSPB1/SQSTM1	2
MF	GO:0005025	transforming growth factor beta receptor activity, type I	2023-01-30	7/17697	0.0118082	0.0379831	0.0159515	TGFBR1	1
MF	GO:0005114	type II transforming growth factor beta receptor binding	2023-01-30	7/17697	0.0118082	0.0379831	0.0159515	TGFBR1	1
MF	GO:0031730	CCR5 chemokine receptor binding	2023-01-30	7/17697	0.0118082	0.0379831	0.0159515	STAT3	1
MF	GO:0000980	RNA polymerase II distal enhancer sequence-specific DNA binding	2/30	99/17697	0.0121705	0.0385066	0.0161713	JUN/TP53	2
MF	GO:0004620	phospholipase activity	2/30	102/17697	0.0128826	0.0400373	0.0168142	PRDX6/HMOX1	2
MF	GO:0008140	cAMP response element binding protein binding	2023-01-30	8/17697	0.0134841	0.0400373	0.0168142	DDIT3	1
MF	GO:0008430	selenium binding	2023-01-30	8/17697	0.0134841	0.0400373	0.0168142	GPX4	1
MF	GO:0097371	MDM2/MDM4 family protein binding	2023-01-30	8/17697	0.0134841	0.0400373	0.0168142	TP53	1
MF	GO:0042826	histone deacetylase binding	2/30	111/17697	0.0151256	0.0436617	0.0183363	MAPK8/TP53	2
MF	GO:0051880	G-quadruplex DNA binding	2023-01-30	9/17697	0.0151572	0.0436617	0.0183363	LONP1	1
MF	GO:0000182	rDNA binding	2023-01-30	10/17697	0.0168275	0.0477605	0.0200576	MTOR	1
MF	GO:0045296	cadherin binding	2023-03-30	331/17697	0.0181237	0.0482374	0.0202579	SRC/PRDX1/PRDX6	3
MF	GO:0001016	RNA polymerase III regulatory region DNA binding	2023-01-30	11/17697	0.0184952	0.0482374	0.0202579	MTOR	1
MF	GO:0001094	TFIID-class transcription factor complex binding	2023-01-30	11/17697	0.0184952	0.0482374	0.0202579	TP53	1
MF	GO:0043522	leucine zipper domain binding	2023-01-30	11/17697	0.0184952	0.0482374	0.0202579	DDIT3	1
MF	GO:0070411	I-SMAD binding	2023-01-30	11/17697	0.0184952	0.0482374	0.0202579	TGFBR1	1
MF	GO:0070700	BMP receptor binding	2023-01-30	11/17697	0.0184952	0.0482374	0.0202579	SRC	1
Supplementary Table 1 GO terms enriched in 30 intersection mRNAs.
