# Supplementary material for: Analysis and identification of oxidative stress-ferroptosis related biomarkers in ischemic stroke
Source: Sci Rep. 2024 Feb 15;14:3803. doi: 10.1038/s41598-024-54555-2 (PMC10869843; doi:10.1038/s41598-024-54555-2)
Supplement: Supplementary file 3 — Supplementary Table 2. [file 41598_2024_54555_MOESM3_ESM.xls]

## Sheet: Supplementary Table 2  KEGG_PAT
ID	Description	GeneRatio	BgRatio	pvalue	p.adjust	qvalue	geneID	Count	gene
hsa04137	Mitophagy - animal	2023-07-28	72/8217	3.01e-09	3.9e-07	1.31e-07	9474/8678/6714/8878/3725/5599/7157	7	ATG5/BECN1/SRC/SQSTM1/JUN/MAPK8/TP53
hsa05212	Pancreatic cancer	2023-07-28	76/8217	4.43e-09	3.9e-07	1.31e-07	7046/1026/6774/2475/5594/5599/7157	7	TGFBR1/CDKN1A/STAT3/MTOR/MAPK1/MAPK8/TP53
hsa05167	Kaposi sarcoma-associated herpesvirus infection	2023-09-28	194/8217	8.88e-09	4.2e-07	1.41e-07	8678/6714/1026/6774/2475/3725/5594/5599/7157	9	BECN1/SRC/CDKN1A/STAT3/MTOR/JUN/MAPK1/MAPK8/TP53
hsa05210	Colorectal cancer	2023-07-28	86/8217	1.06e-08	4.2e-07	1.41e-07	7046/1026/2475/3725/5594/5599/7157	7	TGFBR1/CDKN1A/MTOR/JUN/MAPK1/MAPK8/TP53
hsa05418	Fluid shear stress and atherosclerosis	2023-08-28	139/8217	1.28e-08	4.2e-07	1.41e-07	6714/4217/9817/8878/3725/5599/7157/3162	8	SRC/MAP3K5/KEAP1/SQSTM1/JUN/MAPK8/TP53/HMOX1
hsa04140	Autophagy - animal	2023-08-28	141/8217	1.43e-08	4.2e-07	1.41e-07	9474/440275/8678/3920/2475/8878/5594/5599	8	ATG5/EIF2AK4/BECN1/LAMP2/MTOR/SQSTM1/MAPK1/MAPK8
hsa05417	Lipid and atherosclerosis	2023-09-28	215/8217	2.18e-08	5.48e-07	1.84e-07	6714/6774/7494/4217/1649/3725/5594/5599/7157	9	SRC/STAT3/XBP1/MAP3K5/DDIT3/JUN/MAPK1/MAPK8/TP53
hsa01522	Endocrine resistance	2023-07-28	98/8217	2.67e-08	5.87e-07	1.97e-07	6714/1026/2475/3725/5594/5599/7157	7	SRC/CDKN1A/MTOR/JUN/MAPK1/MAPK8/TP53
hsa05161	Hepatitis B	2023-08-28	162/8217	4.27e-08	8.35e-07	2.8e-07	7046/6714/1026/6774/3725/5594/5599/7157	8	TGFBR1/SRC/CDKN1A/STAT3/JUN/MAPK1/MAPK8/TP53
hsa05131	Shigellosis	2023-09-28	247/8217	7.26e-08	1.28e-06	4.28e-07	9474/8678/6714/2475/8878/3725/5594/5599/7157	9	ATG5/BECN1/SRC/MTOR/SQSTM1/JUN/MAPK1/MAPK8/TP53
hsa04012	ErbB signaling pathway	2023-06-28	85/8217	3.22e-07	5.15e-06	1.72e-06	6714/1026/2475/3725/5594/5599	6	SRC/CDKN1A/MTOR/JUN/MAPK1/MAPK8
hsa05225	Hepatocellular carcinoma	2023-07-28	168/8217	1.09e-06	1.59e-05	5.34e-06	7046/1026/2475/9817/5594/7157/3162	7	TGFBR1/CDKN1A/MTOR/KEAP1/MAPK1/TP53/HMOX1
hsa04659	Th17 cell differentiation	2023-06-28	108/8217	1.34e-06	1.77e-05	5.94e-06	7046/6774/2475/3725/5594/5599	6	TGFBR1/STAT3/MTOR/JUN/MAPK1/MAPK8
hsa04066	HIF-1 signaling pathway	2023-06-28	109/8217	1.41e-06	1.77e-05	5.94e-06	1026/6774/6513/2475/5594/3162	6	CDKN1A/STAT3/SLC2A1/MTOR/MAPK1/HMOX1
hsa04917	Prolactin signaling pathway	2023-05-28	70/8217	3.28e-06	3.6e-05	1.21e-05	8651/6714/6774/5594/5599	5	SOCS1/SRC/STAT3/MAPK1/MAPK8
hsa05230	Central carbon metabolism in cancer	2023-05-28	70/8217	3.28e-06	3.6e-05	1.21e-05	27165/6513/2475/5594/7157	5	GLS2/SLC2A1/MTOR/MAPK1/TP53
hsa04380	Osteoclast differentiation	2023-06-28	128/8217	3.61e-06	3.74e-05	1.25e-05	8651/7046/8878/3725/5594/5599	6	SOCS1/TGFBR1/SQSTM1/JUN/MAPK1/MAPK8
hsa04010	MAPK signaling pathway	2023-08-28	294/8217	4.06e-06	3.97e-05	1.33e-05	7046/4217/3315/1649/3725/5594/5599/7157	8	TGFBR1/MAP3K5/HSPB1/DDIT3/JUN/MAPK1/MAPK8/TP53
hsa04210	Apoptosis	2023-06-28	136/8217	5.14e-06	4.76e-05	1.59e-05	4217/1649/3725/5594/5599/7157	6	MAP3K5/DDIT3/JUN/MAPK1/MAPK8/TP53
hsa05206	MicroRNAs in cancer	2023-08-28	310/8217	6.02e-06	5.3e-05	1.77e-05	8651/27165/1026/6774/2475/5594/7157/3162	8	SOCS1/GLS2/CDKN1A/STAT3/MTOR/MAPK1/TP53/HMOX1
hsa05166	Human T-cell leukemia virus 1 infection	2023-07-28	222/8217	6.98e-06	5.75e-05	1.93e-05	7046/1026/6513/3725/5594/5599/7157	7	TGFBR1/CDKN1A/SLC2A1/JUN/MAPK1/MAPK8/TP53
hsa05208	Chemical carcinogenesis - reactive oxygen species	2023-07-28	223/8217	7.19e-06	5.75e-05	1.93e-05	6714/4217/9817/3725/5594/5599/3162	7	SRC/MAP3K5/KEAP1/JUN/MAPK1/MAPK8/HMOX1
hsa04216	Ferroptosis	2023-04-28	41/8217	1e-05	7.35e-05	2.46e-05	9474/2879/7157/3162	4	ATG5/GPX4/TP53/HMOX1
hsa05219	Bladder cancer	2023-04-28	41/8217	1e-05	7.35e-05	2.46e-05	6714/1026/5594/7157	4	SRC/CDKN1A/MAPK1/TP53
hsa04218	Cellular senescence	2023-06-28	156/8217	1.13e-05	7.98e-05	2.67e-05	7046/1026/2475/8878/5594/7157	6	TGFBR1/CDKN1A/MTOR/SQSTM1/MAPK1/TP53
hsa04930	Type II diabetes mellitus	2023-04-28	46/8217	1.6e-05	0.000108	3.62e-05	8651/2475/5594/5599	4	SOCS1/MTOR/MAPK1/MAPK8
hsa04933	AGE-RAGE signaling pathway in diabetic complications	2023-05-28	100/8217	1.9e-05	0.000123854	4.15e-05	7046/6774/3725/5594/5599	5	TGFBR1/STAT3/JUN/MAPK1/MAPK8
hsa04722	Neurotrophin signaling pathway	2023-05-28	119/8217	4.41e-05	0.000277095	9.28e-05	4217/3725/5594/5599/7157	5	MAP3K5/JUN/MAPK1/MAPK8/TP53
hsa04935	Growth hormone synthesis, secretion and action	2023-05-28	120/8217	4.59e-05	0.000278518	9.33e-05	8651/6774/2475/5594/5599	5	SOCS1/STAT3/MTOR/MAPK1/MAPK8
hsa04919	Thyroid hormone signaling pathway	2023-05-28	121/8217	4.78e-05	0.000280181	9.38e-05	6714/6513/2475/5594/7157	5	SRC/SLC2A1/MTOR/MAPK1/TP53
hsa05203	Viral carcinogenesis	2023-06-28	204/8217	5.19e-05	0.000293459	9.83e-05	6714/1026/6774/3725/5594/7157	6	SRC/CDKN1A/STAT3/JUN/MAPK1/TP53
hsa05205	Proteoglycans in cancer	2023-06-28	205/8217	5.34e-05	0.000293459	9.83e-05	6714/1026/6774/2475/5594/7157	6	SRC/CDKN1A/STAT3/MTOR/MAPK1/TP53
hsa04926	Relaxin signaling pathway	2023-05-28	129/8217	6.49e-05	0.000346096	0.000115917	7046/6714/3725/5594/5599	5	TGFBR1/SRC/JUN/MAPK1/MAPK8
hsa04068	FoxO signaling pathway	2023-05-28	131/8217	6.98e-05	0.000361516	0.000121082	7046/1026/6774/5594/5599	5	TGFBR1/CDKN1A/STAT3/MAPK1/MAPK8
hsa04920	Adipocytokine signaling pathway	2023-04-28	69/8217	8.01e-05	0.000391562	0.000131145	6774/6513/2475/5599	4	STAT3/SLC2A1/MTOR/MAPK8
hsa05211	Renal cell carcinoma	2023-04-28	69/8217	8.01e-05	0.000391562	0.000131145	1026/6513/3725/5594	4	CDKN1A/SLC2A1/JUN/MAPK1
hsa05163	Human cytomegalovirus infection	2023-06-28	225/8217	8.96e-05	0.000426323	0.000142787	6714/1026/6774/2475/5594/7157	6	SRC/CDKN1A/STAT3/MTOR/MAPK1/TP53
hsa05162	Measles	2023-05-28	139/8217	9.26e-05	0.00042712	0.000143054	440275/6774/3725/5599/7157	5	EIF2AK4/STAT3/JUN/MAPK8/TP53
hsa05223	Non-small cell lung cancer	2023-04-28	72/8217	9.46e-05	0.00042712	0.000143054	1026/6774/5594/7157	4	CDKN1A/STAT3/MAPK1/TP53
hsa01524	Platinum drug resistance	2023-04-28	73/8217	9.99e-05	0.000439553	0.000147219	1026/4217/5594/7157	4	CDKN1A/MAP3K5/MAPK1/TP53
hsa05017	Spinocerebellar ataxia	2023-05-28	143/8217	0.000105932	0.000454734	0.000152303	8678/2475/7494/4217/5599	5	BECN1/MTOR/XBP1/MAP3K5/MAPK8
hsa05214	Glioma	2023-04-28	75/8217	0.000111036	0.000465292	0.00015584	1026/2475/5594/7157	4	CDKN1A/MTOR/MAPK1/TP53
hsa05220	Chronic myeloid leukemia	2023-04-28	76/8217	0.00011693	0.000478598	0.000160296	7046/1026/5594/7157	4	TGFBR1/CDKN1A/MAPK1/TP53
hsa05224	Breast cancer	2023-05-28	147/8217	0.000120698	0.000482793	0.000161701	1026/2475/3725/5594/7157	5	CDKN1A/MTOR/JUN/MAPK1/TP53
hsa05226	Gastric cancer	2023-05-28	149/8217	0.00012865	0.000503165	0.000168524	7046/1026/2475/5594/7157	5	TGFBR1/CDKN1A/MTOR/MAPK1/TP53
hsa05022	Pathways of neurodegeneration - multiple diseases	2023-08-28	476/8217	0.000132543	0.00050712	0.000169849	8678/2475/7494/4217/1649/8878/5594/5599	8	BECN1/MTOR/XBP1/MAP3K5/DDIT3/SQSTM1/MAPK1/MAPK8
hsa01521	EGFR tyrosine kinase inhibitor resistance	2023-04-28	79/8217	0.00013598	0.0005092	0.000170546	6714/6774/2475/5594	4	SRC/STAT3/MTOR/MAPK1
hsa04932	Non-alcoholic fatty liver disease	2023-05-28	155/8217	0.000154942	0.000568121	0.00019028	7494/4217/1649/3725/5599	5	XBP1/MAP3K5/DDIT3/JUN/MAPK8
hsa04136	Autophagy - other	2023-03-28	32/8217	0.000164527	0.000575618	0.000192791	9474/8678/2475	3	ATG5/BECN1/MTOR
hsa05160	Hepatitis C	2023-05-28	157/8217	0.000164563	0.000575618	0.000192791	440275/1026/6774/5594/7157	5	EIF2AK4/CDKN1A/STAT3/MAPK1/TP53
hsa05014	Amyotrophic lateral sclerosis	2023-07-28	364/8217	0.000166798	0.000575618	0.000192791	8678/2475/7494/4217/1649/8878/7157	7	BECN1/MTOR/XBP1/MAP3K5/DDIT3/SQSTM1/TP53
hsa05235	PD-L1 expression and PD-1 checkpoint pathway in cancer	2023-04-28	89/8217	0.000215861	0.000730605	0.0002447	6774/2475/3725/5594	4	STAT3/MTOR/JUN/MAPK1
hsa05012	Parkinson disease	2023-06-28	266/8217	0.000224736	0.000746292	0.000249954	7494/4217/9817/1649/5599/7157	6	XBP1/MAP3K5/KEAP1/DDIT3/MAPK8/TP53
hsa05010	Alzheimer disease	2023-07-28	384/8217	0.000232359	0.000757317	0.000253647	8678/2475/7494/4217/1649/5594/5599	7	BECN1/MTOR/XBP1/MAP3K5/DDIT3/MAPK1/MAPK8
hsa04141	Protein processing in endoplasmic reticulum	2023-05-28	171/8217	0.00024538	0.000785216	0.000262991	440275/7494/4217/1649/5599	5	EIF2AK4/XBP1/MAP3K5/DDIT3/MAPK8
hsa05216	Thyroid cancer	2023-03-28	37/8217	0.000254813	0.000789604	0.000264461	1026/5594/7157	3	CDKN1A/MAPK1/TP53
hsa04912	GnRH signaling pathway	2023-04-28	93/8217	0.000255724	0.000789604	0.000264461	6714/3725/5594/5599	4	SRC/JUN/MAPK1/MAPK8
hsa05215	Prostate cancer	2023-04-28	97/8217	0.000300639	0.000912284	0.00030555	1026/2475/5594/7157	4	CDKN1A/MTOR/MAPK1/TP53
hsa05231	Choline metabolism in cancer	2023-04-28	98/8217	0.000312699	0.000932798	0.000312421	2475/3725/5594/5599	4	MTOR/JUN/MAPK1/MAPK8
hsa05142	Chagas disease	2023-04-28	102/8217	0.000364439	0.00106902	0.000358046	7046/3725/5594/5599	4	TGFBR1/JUN/MAPK1/MAPK8
hsa04625	C-type lectin receptor signaling pathway	2023-04-28	104/8217	0.000392489	0.00113243	0.000379282	6714/3725/5594/5599	4	SRC/JUN/MAPK1/MAPK8
hsa04931	Insulin resistance	2023-04-28	108/8217	0.000453182	0.00128645	0.000430869	6774/6513/2475/5599	4	STAT3/SLC2A1/MTOR/MAPK8
hsa05145	Toxoplasmosis	2023-04-28	112/8217	0.000520313	0.00145357	0.000486842	8651/6774/5594/5599	4	SOCS1/STAT3/MAPK1/MAPK8
hsa05169	Epstein-Barr virus infection	2023-05-28	202/8217	0.000529578	0.00145634	0.000487769	1026/6774/3725/5599/7157	5	CDKN1A/STAT3/JUN/MAPK8/TP53
hsa04668	TNF signaling pathway	2023-04-28	114/8217	0.000556411	0.00150659	0.0005046	4217/3725/5594/5599	4	MAP3K5/JUN/MAPK1/MAPK8
hsa04071	Sphingolipid signaling pathway	2023-04-28	119/8217	0.000654429	0.00173422	0.000580839	4217/5594/5599/7157	4	MAP3K5/MAPK1/MAPK8/TP53
hsa05207	Chemical carcinogenesis - receptor activation	2023-05-28	212/8217	0.000660186	0.00173422	0.000580839	6714/6774/2475/3725/5594	5	SRC/STAT3/MTOR/JUN/MAPK1
hsa05213	Endometrial cancer	2023-03-28	58/8217	0.000964609	0.00249664	0.000836194	1026/5594/7157	3	CDKN1A/MAPK1/TP53
hsa04370	VEGF signaling pathway	2023-03-28	59/8217	0.00101397	0.00258636	0.000866246	6714/3315/5594	3	SRC/HSPB1/MAPK1
hsa04910	Insulin signaling pathway	2023-04-28	137/8217	0.00110967	0.00275073	0.000921298	8651/2475/5594/5599	4	SOCS1/MTOR/MAPK1/MAPK8
hsa05135	Yersinia infection	2023-04-28	137/8217	0.00110967	0.00275073	0.000921298	6714/3725/5594/5599	4	SRC/JUN/MAPK1/MAPK8
hsa04371	Apelin signaling pathway	2023-04-28	139/8217	0.00117116	0.00286284	0.000958846	8678/7046/2475/5594	4	BECN1/TGFBR1/MTOR/MAPK1
hsa05221	Acute myeloid leukemia	2023-03-28	67/8217	0.00146721	0.00353738	0.00118477	6774/2475/5594	3	STAT3/MTOR/MAPK1
hsa05120	Epithelial cell signaling in Helicobacter pylori infection	2023-03-28	70/8217	0.00166513	0.00396032	0.00132642	6714/3725/5599	3	SRC/JUN/MAPK8
hsa04921	Oxytocin signaling pathway	2023-04-28	154/8217	0.00171101	0.00401518	0.0013448	6714/1026/3725/5594	4	SRC/CDKN1A/JUN/MAPK1
hsa04520	Adherens junction	2023-03-28	71/8217	0.00173464	0.00401707	0.00134543	7046/6714/5594	3	TGFBR1/SRC/MAPK1
hsa05218	Melanoma	2023-03-28	72/8217	0.00180595	0.00412788	0.00138254	1026/5594/7157	3	CDKN1A/MAPK1/TP53
hsa05133	Pertussis	2023-03-28	76/8217	0.00210945	0.00475979	0.00159419	3725/5594/5599	3	JUN/MAPK1/MAPK8
hsa04630	JAK-STAT signaling pathway	2023-04-28	166/8217	0.00225243	0.00501808	0.0016807	8651/1026/6774/2475	4	SOCS1/CDKN1A/STAT3/MTOR
hsa04530	Tight junction	2023-04-28	169/8217	0.00240437	0.00528961	0.00177164	6714/4217/3725/5599	4	SRC/MAP3K5/JUN/MAPK8
hsa05152	Tuberculosis	2023-04-28	180/8217	0.00302221	0.00656678	0.0021994	3920/6714/5594/5599	4	LAMP2/SRC/MAPK1/MAPK8
hsa04211	Longevity regulating pathway	2023-03-28	89/8217	0.00330837	0.0071009	0.00237829	9474/2475/7157	3	ATG5/MTOR/TP53
hsa05016	Huntington disease	2023-05-28	306/8217	0.00336372	0.00712686	0.00238698	8678/2475/4217/5599/7157	5	BECN1/MTOR/MAP3K5/MAPK8/TP53
hsa04621	NOD-like receptor signaling pathway	2023-04-28	186/8217	0.00340145	0.00712686	0.00238698	9474/3725/5594/5599	4	ATG5/JUN/MAPK1/MAPK8
hsa04658	Th1 and Th2 cell differentiation	2023-03-28	92/8217	0.00363356	0.00752361	0.00251987	3725/5594/5599	3	JUN/MAPK1/MAPK8
hsa04657	IL-17 signaling pathway	2023-03-28	94/8217	0.00386087	0.00790132	0.00264637	3725/5594/5599	3	JUN/MAPK1/MAPK8
hsa05130	Pathogenic Escherichia coli infection	2023-04-28	197/8217	0.00417924	0.00845455	0.00283167	6714/3725/5594/5599	4	SRC/JUN/MAPK1/MAPK8
hsa04510	Focal adhesion	2023-04-28	201/8217	0.00448973	0.00897946	0.00300747	6714/3725/5594/5599	4	SRC/JUN/MAPK1/MAPK8
hsa05415	Diabetic cardiomyopathy	2023-04-28	203/8217	0.0046507	0.00919689	0.0030803	7046/6513/2475/5599	4	TGFBR1/SLC2A1/MTOR/MAPK8
hsa04914	Progesterone-mediated oocyte maturation	2023-03-28	102/8217	0.0048564	0.00949696	0.0031808	6790/5594/5599	3	AURKA/MAPK1/MAPK8
hsa04620	Toll-like receptor signaling pathway	2023-03-28	104/8217	0.00512733	0.0098088	0.00328524	3725/5594/5599	3	JUN/MAPK1/MAPK8
hsa04660	T cell receptor signaling pathway	2023-03-28	104/8217	0.00512733	0.0098088	0.00328524	3725/5594/5599	3	JUN/MAPK1/MAPK8
hsa04215	Apoptosis - multiple species	2023-02-28	32/8217	0.00521411	0.00986757	0.00330493	8678/5599	2	BECN1/MAPK8
hsa05170	Human immunodeficiency virus 1 infection	2023-04-28	212/8217	0.00542362	0.0101549	0.00340115	2475/3725/5594/5599	4	MTOR/JUN/MAPK1/MAPK8
hsa05171	Coronavirus disease - COVID-19	2023-04-28	232/8217	0.00744155	0.0137864	0.00461747	6774/3725/5594/5599	4	STAT3/JUN/MAPK1/MAPK8
hsa04915	Estrogen signaling pathway	2023-03-28	138/8217	0.0111703	0.0204789	0.00685895	6714/3725/5594	3	SRC/JUN/MAPK1
hsa00480	Glutathione metabolism	2023-02-28	57/8217	0.015921	0.0288876	0.00967526	2879/9588	2	GPX4/PRDX6
hsa04217	Necroptosis	2023-03-28	159/8217	0.0163393	0.0293441	0.00982817	6774/8878/5599	3	STAT3/SQSTM1/MAPK8
hsa04213	Longevity regulating pathway - multiple species	2023-02-28	62/8217	0.0186676	0.0331869	0.0111152	9474/2475	2	ATG5/MTOR
hsa05217	Basal cell carcinoma	2023-02-28	63/8217	0.0192394	0.0338614	0.0113411	1026/7157	2	CDKN1A/TP53
hsa04310	Wnt signaling pathway	2023-03-28	170/8217	0.019504	0.0339872	0.0113833	3725/5599/7157	3	JUN/MAPK8/TP53
hsa00470	D-Amino acid metabolism	2023-01-28	6/8217	0.0202782	0.034867	0.0116779	27165	1	GLS2
hsa05321	Inflammatory bowel disease	2023-02-28	65/8217	0.0204051	0.034867	0.0116779	6774/3725	2	STAT3/JUN
hsa04664	Fc epsilon RI signaling pathway	2023-02-28	68/8217	0.022208	0.0375827	0.0125875	5594/5599	2	MAPK1/MAPK8
hsa04622	RIG-I-like receptor signaling pathway	2023-02-28	71/8217	0.0240748	0.040354	0.0135157	9474/5599	2	ATG5/MAPK8
hsa05165	Human papillomavirus infection	2023-04-28	331/8217	0.0246611	0.0409467	0.0137142	1026/2475/5594/7157	4	CDKN1A/MTOR/MAPK1/TP53
hsa04115	p53 signaling pathway	2023-02-28	73/8217	0.0253542	0.0417041	0.0139679	1026/7157	2	CDKN1A/TP53
hsa04613	Neutrophil extracellular trap formation	2023-03-28	190/8217	0.0260759	0.042494	0.0142324	6714/2475/5594	3	SRC/MTOR/MAPK1
hsa04062	Chemokine signaling pathway	2023-03-28	192/8217	0.0267913	0.0432594	0.0144888	6714/6774/5594	3	SRC/STAT3/MAPK1
hsa05202	Transcriptional misregulation in cancer	2023-03-28	193/8217	0.027153	0.0434448	0.0145509	1026/1649/7157	3	CDKN1A/DDIT3/TP53
hsa05140	Leishmaniasis	2023-02-28	77/8217	0.0279948	0.0443882	0.0148669	3725/5594	2	JUN/MAPK1
hsa04151	PI3K-Akt signaling pathway	2023-04-28	354/8217	0.0306152	0.0481096	0.0161133	1026/2475/5594/7157	4	CDKN1A/MTOR/MAPK1/TP53
hsa04662	B cell receptor signaling pathway	2023-02-28	82/8217	0.0314449	0.0489761	0.0164035	3725/5594	2	JUN/MAPK1
Supplementary Table 2 KEGG terms enriched in 30 intersection mRNAs.
