# Supplementary material for: Analysis and identification of oxidative stress-ferroptosis related biomarkers in ischemic stroke
Source: Sci Rep. 2024 Feb 15;14:3803. doi: 10.1038/s41598-024-54555-2 (PMC10869843; doi:10.1038/s41598-024-54555-2)
Supplement: Supplementary file 4 — Supplementary Table 3. [file 41598_2024_54555_MOESM4_ESM.xlsx]

## Sheet: PRDX6
NAME	GS<br> follow link to MSigDB	GS DETAILS	SIZE	ES	NES	NOM p-val	FDR q-val	FWER p-val	RANK AT MAX	LEADING EDGE
KEGG_NITROGEN_METABOLISM	KEGG_NITROGEN_METABOLISM	Details ...	23	0.67281	1.3989	0.019	1	0.581	11699	tags=65%, list=22%, signal=83%
KEGG_ECM_RECEPTOR_INTERACTION	KEGG_ECM_RECEPTOR_INTERACTION	Details ...	84	0.582433	1.28363	0.039	1	0.886	9357	tags=46%, list=17%, signal=56%
KEGG_ALDOSTERONE_REGULATED_SODIUM_REABSORPTION	KEGG_ALDOSTERONE_REGULATED_SODIUM_REABSORPTION	Details ...	42	0.593078	1.28348	0.007	1	0.887	9443	tags=48%, list=17%, signal=58%
KEGG_WNT_SIGNALING_PATHWAY	KEGG_WNT_SIGNALING_PATHWAY	Details ...	151	0.516638	1.16803	0.009	1	0.987	10169	tags=48%, list=19%, signal=59%
KEGG_FC_EPSILON_RI_SIGNALING_PATHWAY	KEGG_FC_EPSILON_RI_SIGNALING_PATHWAY	Details ...	79	0.511457	1.1567	0.002	1	0.992	6501	tags=37%, list=12%, signal=42%
KEGG_ARRHYTHMOGENIC_RIGHT_VENTRICULAR_CARDIOMYOPATHY_ARVC	KEGG_ARRHYTHMOGENIC_RIGHT_VENTRICULAR_CARDIOMYOPATHY_ARVC	Details ...	74	0.505911	1.15059	0.022	1	0.994	8979	tags=41%, list=17%, signal=49%
KEGG_OLFACTORY_TRANSDUCTION	KEGG_OLFACTORY_TRANSDUCTION	Details ...	387	0.387498	1.14263	0.075	1	0.995	12833	tags=10%, list=24%, signal=13%
KEGG_TGF_BETA_SIGNALING_PATHWAY	KEGG_TGF_BETA_SIGNALING_PATHWAY	Details ...	86	0.503321	1.13432	0.011	1	0.998	8395	tags=44%, list=15%, signal=52%
KEGG_DILATED_CARDIOMYOPATHY	KEGG_DILATED_CARDIOMYOPATHY	Details ...	90	0.492692	1.12275	0.023	1	0.998	8723	tags=38%, list=16%, signal=45%
KEGG_B_CELL_RECEPTOR_SIGNALING_PATHWAY	KEGG_B_CELL_RECEPTOR_SIGNALING_PATHWAY	Details ...	75	0.498004	1.10712	0.055	1	0.999	5979	tags=40%, list=11%, signal=45%
KEGG_DORSO_VENTRAL_AXIS_FORMATION	KEGG_DORSO_VENTRAL_AXIS_FORMATION	Details ...	24	0.543822	1.10633	0.199	1	0.999	11579	tags=58%, list=21%, signal=74%
KEGG_ADHERENS_JUNCTION	KEGG_ADHERENS_JUNCTION	Details ...	72	0.502934	1.10578	0.09	1	0.999	10025	tags=51%, list=18%, signal=63%
KEGG_ERBB_SIGNALING_PATHWAY	KEGG_ERBB_SIGNALING_PATHWAY	Details ...	86	0.489089	1.10049	0.027	1	1	9365	tags=48%, list=17%, signal=58%
KEGG_TASTE_TRANSDUCTION	KEGG_TASTE_TRANSDUCTION	Details ...	52	0.47506	1.08191	0.055	1	1	27849	tags=71%, list=51%, signal=146%
KEGG_FOCAL_ADHESION	KEGG_FOCAL_ADHESION	Details ...	197	0.472148	1.07806	0.023	1	1	11598	tags=47%, list=21%, signal=60%
KEGG_LONG_TERM_POTENTIATION	KEGG_LONG_TERM_POTENTIATION	Details ...	70	0.485609	1.07734	0.122	1	1	9693	tags=37%, list=18%, signal=45%
KEGG_LONG_TERM_DEPRESSION	KEGG_LONG_TERM_DEPRESSION	Details ...	68	0.468626	1.06874	0.069	1	1	7648	tags=29%, list=14%, signal=34%
KEGG_ABC_TRANSPORTERS	KEGG_ABC_TRANSPORTERS	Details ...	44	0.481423	1.0667	0.146	1	1	27589	tags=75%, list=51%, signal=152%
KEGG_SELENOAMINO_ACID_METABOLISM	KEGG_SELENOAMINO_ACID_METABOLISM	Details ...	24	0.491512	1.06418	0.147	1	1	27414	tags=92%, list=51%, signal=185%
KEGG_O_GLYCAN_BIOSYNTHESIS	KEGG_O_GLYCAN_BIOSYNTHESIS	Details ...	29	0.487113	1.06221	0.133	1	1	5456	tags=34%, list=10%, signal=38%
KEGG_HYPERTROPHIC_CARDIOMYOPATHY_HCM	KEGG_HYPERTROPHIC_CARDIOMYOPATHY_HCM	Details ...	83	0.463501	1.06052	0.035	0.993592	1	8723	tags=36%, list=16%, signal=43%
KEGG_MATURITY_ONSET_DIABETES_OF_THE_YOUNG	KEGG_MATURITY_ONSET_DIABETES_OF_THE_YOUNG	Details ...	25	0.476169	1.05935	0.223	0.960202	1	26248	tags=44%, list=48%, signal=85%
KEGG_GLIOMA	KEGG_GLIOMA	Details ...	65	0.469718	1.05302	0.079	0.979282	1	10374	tags=49%, list=19%, signal=61%
KEGG_HEDGEHOG_SIGNALING_PATHWAY	KEGG_HEDGEHOG_SIGNALING_PATHWAY	Details ...	56	0.465513	1.05036	0.066	0.965062	1	12356	tags=48%, list=23%, signal=62%
KEGG_ASCORBATE_AND_ALDARATE_METABOLISM	KEGG_ASCORBATE_AND_ALDARATE_METABOLISM	Details ...	25	0.510571	1.04922	0.243	0.93826	1	25242	tags=56%, list=47%, signal=105%
KEGG_NEUROTROPHIN_SIGNALING_PATHWAY	KEGG_NEUROTROPHIN_SIGNALING_PATHWAY	Details ...	126	0.460143	1.03786	0.072	1	1	5979	tags=39%, list=11%, signal=44%
KEGG_COLORECTAL_CANCER	KEGG_COLORECTAL_CANCER	Details ...	62	0.46225	1.03566	0.074	1	1	5859	tags=37%, list=11%, signal=42%
KEGG_ETHER_LIPID_METABOLISM	KEGG_ETHER_LIPID_METABOLISM	Details ...	33	0.460552	1.03541	0.167	0.980557	1	28803	tags=76%, list=53%, signal=161%
KEGG_RETINOL_METABOLISM	KEGG_RETINOL_METABOLISM	Details ...	64	0.443277	1.03175	0.203	0.992745	1	28651	tags=52%, list=53%, signal=109%
KEGG_JAK_STAT_SIGNALING_PATHWAY	KEGG_JAK_STAT_SIGNALING_PATHWAY	Details ...	155	0.447432	1.03154	0.029	0.962554	1	29650	tags=81%, list=55%, signal=179%
KEGG_AXON_GUIDANCE	KEGG_AXON_GUIDANCE		128	0.447945	1.02363	0.052	1	1	29792	tags=87%, list=55%, signal=192%
KEGG_SMALL_CELL_LUNG_CANCER	KEGG_SMALL_CELL_LUNG_CANCER		84	0.448437	1.01619	0.119	1	1	29854	tags=93%, list=55%, signal=206%
KEGG_COMPLEMENT_AND_COAGULATION_CASCADES	KEGG_COMPLEMENT_AND_COAGULATION_CASCADES		69	0.447903	1.01429	0.21	1	1	29540	tags=75%, list=54%, signal=165%
KEGG_CYTOKINE_CYTOKINE_RECEPTOR_INTERACTION	KEGG_CYTOKINE_CYTOKINE_RECEPTOR_INTERACTION		264	0.439829	1.01129	0.081	1	1	30210	tags=86%, list=56%, signal=192%
KEGG_NEUROACTIVE_LIGAND_RECEPTOR_INTERACTION	KEGG_NEUROACTIVE_LIGAND_RECEPTOR_INTERACTION		272	0.421571	1.01121	0.153	1	1	30361	tags=59%, list=56%, signal=133%
KEGG_GLYCOSYLPHOSPHATIDYLINOSITOL_GPI_ANCHOR_BIOSYNTHESIS	KEGG_GLYCOSYLPHOSPHATIDYLINOSITOL_GPI_ANCHOR_BIOSYNTHESIS		25	0.464525	1.01074	0.278	1	1	29066	tags=100%, list=54%, signal=215%
KEGG_VEGF_SIGNALING_PATHWAY	KEGG_VEGF_SIGNALING_PATHWAY		76	0.444711	1.00943	0.234	1	1	29928	tags=86%, list=55%, signal=190%
KEGG_TIGHT_JUNCTION	KEGG_TIGHT_JUNCTION		129	0.438665	1.00797	0.211	1	1	30205	tags=82%, list=56%, signal=185%
KEGG_APOPTOSIS	KEGG_APOPTOSIS		87	0.44512	1.00774	0.196	1	1	30043	tags=93%, list=55%, signal=208%
KEGG_MELANOMA	KEGG_MELANOMA		71	0.441057	1.00614	0.274	1	1	29987	tags=80%, list=55%, signal=179%
KEGG_P53_SIGNALING_PATHWAY	KEGG_P53_SIGNALING_PATHWAY		67	0.446052	1.00462	0.267	1	1	30043	tags=97%, list=55%, signal=217%
KEGG_REGULATION_OF_ACTIN_CYTOSKELETON	KEGG_REGULATION_OF_ACTIN_CYTOSKELETON		212	0.438029	1.00444	0.163	1	1	30326	tags=85%, list=56%, signal=192%
KEGG_MAPK_SIGNALING_PATHWAY	KEGG_MAPK_SIGNALING_PATHWAY		266	0.4363	1.00436	0.173	1	1	30421	tags=85%, list=56%, signal=192%
KEGG_BASAL_CELL_CARCINOMA	KEGG_BASAL_CELL_CARCINOMA		55	0.448669	1.00419	0.26	1	1	29781	tags=91%, list=55%, signal=201%
KEGG_STARCH_AND_SUCROSE_METABOLISM	KEGG_STARCH_AND_SUCROSE_METABOLISM		51	0.439848	1.00305	0.284	1	1	29470	tags=65%, list=54%, signal=141%
KEGG_LYSINE_DEGRADATION	KEGG_LYSINE_DEGRADATION		42	0.446217	1.00194	0.33	1	1	30003	tags=95%, list=55%, signal=213%
KEGG_RIG_I_LIKE_RECEPTOR_SIGNALING_PATHWAY	KEGG_RIG_I_LIKE_RECEPTOR_SIGNALING_PATHWAY		70	0.440684	1.00185	0.281	1	1	30025	tags=80%, list=55%, signal=179%
KEGG_PATHWAYS_IN_CANCER	KEGG_PATHWAYS_IN_CANCER		322	0.437759	1.00171	0.242	1	1	30492	tags=91%, list=56%, signal=207%
KEGG_CHRONIC_MYELOID_LEUKEMIA	KEGG_CHRONIC_MYELOID_LEUKEMIA		73	0.447997	1.00103	0.302	1	1	29928	tags=96%, list=55%, signal=214%
KEGG_ALPHA_LINOLENIC_ACID_METABOLISM	KEGG_ALPHA_LINOLENIC_ACID_METABOLISM		19	0.458406	1.00065	0.368	1	1	28392	tags=58%, list=52%, signal=121%
KEGG_LEUKOCYTE_TRANSENDOTHELIAL_MIGRATION	KEGG_LEUKOCYTE_TRANSENDOTHELIAL_MIGRATION		115	0.438825	1.00024	0.309	1	1	30205	tags=84%, list=56%, signal=190%
KEGG_CALCIUM_SIGNALING_PATHWAY	KEGG_CALCIUM_SIGNALING_PATHWAY		177	0.430995	0.997978	0.43	1	1	30542	tags=79%, list=56%, signal=179%
KEGG_MTOR_SIGNALING_PATHWAY	KEGG_MTOR_SIGNALING_PATHWAY		51	0.447187	0.996794	0.364	1	1	29959	tags=96%, list=55%, signal=214%
KEGG_NOD_LIKE_RECEPTOR_SIGNALING_PATHWAY	KEGG_NOD_LIKE_RECEPTOR_SIGNALING_PATHWAY		62	0.446564	0.995591	0.364	1	1	30008	tags=97%, list=55%, signal=216%
KEGG_AMYOTROPHIC_LATERAL_SCLEROSIS_ALS	KEGG_AMYOTROPHIC_LATERAL_SCLEROSIS_ALS		53	0.442213	0.99521	0.395	1	1	30043	tags=85%, list=55%, signal=190%
KEGG_CELL_ADHESION_MOLECULES_CAMS	KEGG_CELL_ADHESION_MOLECULES_CAMS		133	0.433876	0.995082	0.538	1	1	30507	tags=84%, list=56%, signal=192%
KEGG_LINOLEIC_ACID_METABOLISM	KEGG_LINOLEIC_ACID_METABOLISM		29	0.449777	0.995006	0.323	1	1	28392	tags=52%, list=52%, signal=108%
KEGG_ENDOCYTOSIS	KEGG_ENDOCYTOSIS		181	0.437654	0.994857	0.591	1	1	30515	tags=95%, list=56%, signal=216%
KEGG_ADIPOCYTOKINE_SIGNALING_PATHWAY	KEGG_ADIPOCYTOKINE_SIGNALING_PATHWAY		66	0.43985	0.994657	0.453	1	1	30285	tags=91%, list=56%, signal=205%
KEGG_PURINE_METABOLISM	KEGG_PURINE_METABOLISM		153	0.437217	0.993788	0.597	1	1	30478	tags=92%, list=56%, signal=210%
KEGG_CHEMOKINE_SIGNALING_PATHWAY	KEGG_CHEMOKINE_SIGNALING_PATHWAY		189	0.437312	0.991733	0.538	1	1	30478	tags=92%, list=56%, signal=209%
KEGG_OOCYTE_MEIOSIS	KEGG_OOCYTE_MEIOSIS		113	0.435215	0.990281	0.78	1	1	30560	tags=91%, list=56%, signal=208%
KEGG_GLYCEROPHOSPHOLIPID_METABOLISM	KEGG_GLYCEROPHOSPHOLIPID_METABOLISM		76	0.437371	0.98984	0.471	1	1	30321	tags=86%, list=56%, signal=194%
KEGG_TYPE_II_DIABETES_MELLITUS	KEGG_TYPE_II_DIABETES_MELLITUS		47	0.44249	0.989573	0.491	1	1	29968	tags=83%, list=55%, signal=185%
KEGG_PROSTATE_CANCER	KEGG_PROSTATE_CANCER		89	0.437326	0.989451	0.709	1	1	30492	tags=94%, list=56%, signal=215%
KEGG_T_CELL_RECEPTOR_SIGNALING_PATHWAY	KEGG_T_CELL_RECEPTOR_SIGNALING_PATHWAY		107	0.437603	0.989394	0.76	1	1	30507	tags=96%, list=56%, signal=219%
KEGG_MELANOGENESIS	KEGG_MELANOGENESIS		101	0.434228	0.989197	0.662	1	1	30542	tags=87%, list=56%, signal=199%
KEGG_INSULIN_SIGNALING_PATHWAY	KEGG_INSULIN_SIGNALING_PATHWAY		136	0.434863	0.98916	0.658	1	1	30542	tags=88%, list=56%, signal=201%
KEGG_UBIQUITIN_MEDIATED_PROTEOLYSIS	KEGG_UBIQUITIN_MEDIATED_PROTEOLYSIS		131	0.43764	0.988454	0.959	1	1	30560	tags=99%, list=56%, signal=227%
KEGG_VASOPRESSIN_REGULATED_WATER_REABSORPTION	KEGG_VASOPRESSIN_REGULATED_WATER_REABSORPTION		44	0.446757	0.988058	0.485	1	1	29903	tags=91%, list=55%, signal=202%
KEGG_PEROXISOME	KEGG_PEROXISOME		78	0.436924	0.987889	0.736	1	1	30484	tags=94%, list=56%, signal=213%
KEGG_ACUTE_MYELOID_LEUKEMIA	KEGG_ACUTE_MYELOID_LEUKEMIA		57	0.447473	0.986866	0.426	1	1	29959	tags=96%, list=55%, signal=215%
KEGG_HEMATOPOIETIC_CELL_LINEAGE	KEGG_HEMATOPOIETIC_CELL_LINEAGE		87	0.438154	0.986638	0.662	1	1	30440	tags=94%, list=56%, signal=214%
KEGG_CYSTEINE_AND_METHIONINE_METABOLISM	KEGG_CYSTEINE_AND_METHIONINE_METABOLISM		34	0.445157	0.986363	0.48	1	1	29878	tags=85%, list=55%, signal=190%
KEGG_PROGESTERONE_MEDIATED_OOCYTE_MATURATION	KEGG_PROGESTERONE_MEDIATED_OOCYTE_MATURATION		85	0.435162	0.985847	0.856	1	1	30560	tags=92%, list=56%, signal=210%
KEGG_VASCULAR_SMOOTH_MUSCLE_CONTRACTION	KEGG_VASCULAR_SMOOTH_MUSCLE_CONTRACTION		112	0.430564	0.98552	0.623	1	1	30542	tags=78%, list=56%, signal=177%
KEGG_PANCREATIC_CANCER	KEGG_PANCREATIC_CANCER		69	0.437895	0.98503	0.811	1	1	30492	tags=97%, list=56%, signal=221%
KEGG_ARGININE_AND_PROLINE_METABOLISM	KEGG_ARGININE_AND_PROLINE_METABOLISM		53	0.44073	0.984544	0.5	1	1	30220	tags=91%, list=56%, signal=204%
KEGG_NATURAL_KILLER_CELL_MEDIATED_CYTOTOXICITY	KEGG_NATURAL_KILLER_CELL_MEDIATED_CYTOTOXICITY		137	0.432625	0.984375	0.57	1	1	30530	tags=81%, list=56%, signal=185%
KEGG_GNRH_SIGNALING_PATHWAY	KEGG_GNRH_SIGNALING_PATHWAY		101	0.431959	0.984226	0.683	1	1	30542	tags=81%, list=56%, signal=185%
KEGG_SYSTEMIC_LUPUS_ERYTHEMATOSUS	KEGG_SYSTEMIC_LUPUS_ERYTHEMATOSUS		57	0.436369	0.982798	0.681	1	1	30440	tags=88%, list=56%, signal=200%
KEGG_BIOSYNTHESIS_OF_UNSATURATED_FATTY_ACIDS	KEGG_BIOSYNTHESIS_OF_UNSATURATED_FATTY_ACIDS		22	0.453707	0.982697	0.484	1	1	29595	tags=95%, list=55%, signal=210%
KEGG_GLYCEROLIPID_METABOLISM	KEGG_GLYCEROLIPID_METABOLISM		49	0.437135	0.982592	0.584	1	1	30321	tags=84%, list=56%, signal=189%
KEGG_NOTCH_SIGNALING_PATHWAY	KEGG_NOTCH_SIGNALING_PATHWAY		47	0.449521	0.982153	0.39	1	1	29835	tags=96%, list=55%, signal=213%
KEGG_PATHOGENIC_ESCHERICHIA_COLI_INFECTION	KEGG_PATHOGENIC_ESCHERICHIA_COLI_INFECTION		56	0.44094	0.981876	0.63	1	1	30279	tags=95%, list=56%, signal=214%
KEGG_PYRIMIDINE_METABOLISM	KEGG_PYRIMIDINE_METABOLISM		97	0.439023	0.981222	0.689	1	1	30451	tags=98%, list=56%, signal=223%
KEGG_PRION_DISEASES	KEGG_PRION_DISEASES		35	0.443418	0.981132	0.586	1	1	30043	tags=89%, list=55%, signal=198%
KEGG_AMINO_SUGAR_AND_NUCLEOTIDE_SUGAR_METABOLISM	KEGG_AMINO_SUGAR_AND_NUCLEOTIDE_SUGAR_METABOLISM		42	0.441738	0.98098	0.592	1	1	30277	tags=98%, list=56%, signal=221%
KEGG_PHOSPHATIDYLINOSITOL_SIGNALING_SYSTEM	KEGG_PHOSPHATIDYLINOSITOL_SIGNALING_SYSTEM		76	0.436002	0.980594	0.889	1	1	30542	tags=93%, list=56%, signal=213%
KEGG_ARACHIDONIC_ACID_METABOLISM	KEGG_ARACHIDONIC_ACID_METABOLISM		58	0.43045	0.980015	0.583	1	1	30423	tags=72%, list=56%, signal=165%
KEGG_GAP_JUNCTION	KEGG_GAP_JUNCTION		88	0.434282	0.979823	0.681	1	1	30478	tags=85%, list=56%, signal=194%
KEGG_TOLL_LIKE_RECEPTOR_SIGNALING_PATHWAY	KEGG_TOLL_LIKE_RECEPTOR_SIGNALING_PATHWAY		102	0.434547	0.979098	0.681	1	1	30502	tags=87%, list=56%, signal=199%
KEGG_CYTOSOLIC_DNA_SENSING_PATHWAY	KEGG_CYTOSOLIC_DNA_SENSING_PATHWAY		54	0.439409	0.979091	0.438	1	1	30025	tags=78%, list=55%, signal=174%
KEGG_INOSITOL_PHOSPHATE_METABOLISM	KEGG_INOSITOL_PHOSPHATE_METABOLISM		54	0.437549	0.977871	0.805	1	1	30463	tags=94%, list=56%, signal=215%
KEGG_TRYPTOPHAN_METABOLISM	KEGG_TRYPTOPHAN_METABOLISM		39	0.448047	0.977571	0.365	1	1	29624	tags=82%, list=55%, signal=181%
KEGG_GLYCOSPHINGOLIPID_BIOSYNTHESIS_LACTO_AND_NEOLACTO_SERIES	KEGG_GLYCOSPHINGOLIPID_BIOSYNTHESIS_LACTO_AND_NEOLACTO_SERIES		26	0.453726	0.977318	0.388	1	1	29369	tags=85%, list=54%, signal=184%
KEGG_CARDIAC_MUSCLE_CONTRACTION	KEGG_CARDIAC_MUSCLE_CONTRACTION		74	0.432	0.977198	0.625	1	1	30459	tags=74%, list=56%, signal=169%
KEGG_VIRAL_MYOCARDITIS	KEGG_VIRAL_MYOCARDITIS		70	0.433744	0.97708	0.715	1	1	30530	tags=84%, list=56%, signal=192%
KEGG_INTESTINAL_IMMUNE_NETWORK_FOR_IGA_PRODUCTION	KEGG_INTESTINAL_IMMUNE_NETWORK_FOR_IGA_PRODUCTION		48	0.438297	0.976907	0.775	1	1	30440	tags=96%, list=56%, signal=218%
KEGG_CELL_CYCLE	KEGG_CELL_CYCLE		125	0.437787	0.976537	0.972	1	1	30560	tags=100%, list=56%, signal=228%
KEGG_GLUTATHIONE_METABOLISM	KEGG_GLUTATHIONE_METABOLISM		50	0.434716	0.976511	0.724	1	1	30466	tags=86%, list=56%, signal=196%
KEGG_LEISHMANIA_INFECTION	KEGG_LEISHMANIA_INFECTION		72	0.438914	0.975916	0.718	1	1	30440	tags=97%, list=56%, signal=221%
KEGG_EPITHELIAL_CELL_SIGNALING_IN_HELICOBACTER_PYLORI_INFECTION	KEGG_EPITHELIAL_CELL_SIGNALING_IN_HELICOBACTER_PYLORI_INFECTION		68	0.436843	0.975422	0.752	1	1	30452	tags=91%, list=56%, signal=208%
KEGG_THYROID_CANCER	KEGG_THYROID_CANCER		29	0.450459	0.972669	0.534	1	1	29781	tags=97%, list=55%, signal=214%
KEGG_SNARE_INTERACTIONS_IN_VESICULAR_TRANSPORT	KEGG_SNARE_INTERACTIONS_IN_VESICULAR_TRANSPORT		38	0.438553	0.971912	0.845	1	1	30443	tags=97%, list=56%, signal=222%
KEGG_PPAR_SIGNALING_PATHWAY	KEGG_PPAR_SIGNALING_PATHWAY		69	0.430123	0.971817	0.739	1	1	30565	tags=78%, list=56%, signal=179%
KEGG_NON_SMALL_CELL_LUNG_CANCER	KEGG_NON_SMALL_CELL_LUNG_CANCER		54	0.436655	0.971595	0.828	1	1	30492	tags=93%, list=56%, signal=211%
KEGG_RENAL_CELL_CARCINOMA	KEGG_RENAL_CELL_CARCINOMA		66	0.438724	0.971239	0.687	1	1	30397	tags=94%, list=56%, signal=213%
KEGG_BASAL_TRANSCRIPTION_FACTORS	KEGG_BASAL_TRANSCRIPTION_FACTORS		35	0.439187	0.970967	0.828	1	1	30412	tags=97%, list=56%, signal=221%
KEGG_PRIMARY_BILE_ACID_BIOSYNTHESIS	KEGG_PRIMARY_BILE_ACID_BIOSYNTHESIS		16	0.448953	0.970355	0.541	1	1	29351	tags=75%, list=54%, signal=163%
KEGG_METABOLISM_OF_XENOBIOTICS_BY_CYTOCHROME_P450	KEGG_METABOLISM_OF_XENOBIOTICS_BY_CYTOCHROME_P450		70	0.418453	0.969813	0.641	1	1	30466	tags=57%, list=56%, signal=130%
KEGG_VIBRIO_CHOLERAE_INFECTION	KEGG_VIBRIO_CHOLERAE_INFECTION		54	0.434907	0.968582	0.739	1	1	30452	tags=85%, list=56%, signal=194%
KEGG_ENDOMETRIAL_CANCER	KEGG_ENDOMETRIAL_CANCER		52	0.436373	0.968471	0.85	1	1	30492	tags=92%, list=56%, signal=211%
KEGG_ANTIGEN_PROCESSING_AND_PRESENTATION	KEGG_ANTIGEN_PROCESSING_AND_PRESENTATION		88	0.432726	0.966411	0.533	1	1	30447	tags=78%, list=56%, signal=178%
KEGG_GLYCOSAMINOGLYCAN_BIOSYNTHESIS_HEPARAN_SULFATE	KEGG_GLYCOSAMINOGLYCAN_BIOSYNTHESIS_HEPARAN_SULFATE		26	0.450188	0.966174	0.504	1	1	29526	tags=81%, list=54%, signal=177%
KEGG_ONE_CARBON_POOL_BY_FOLATE	KEGG_ONE_CARBON_POOL_BY_FOLATE		17	0.477841	0.96604	0.39	1	1	11266	tags=65%, list=21%, signal=82%
KEGG_BLADDER_CANCER	KEGG_BLADDER_CANCER		41	0.436454	0.965642	0.842	1	1	30492	tags=93%, list=56%, signal=211%
KEGG_RNA_DEGRADATION	KEGG_RNA_DEGRADATION		57	0.446374	0.965225	0.413	1	1	30016	tags=96%, list=55%, signal=216%
KEGG_REGULATION_OF_AUTOPHAGY	KEGG_REGULATION_OF_AUTOPHAGY		35	0.426968	0.965018	0.6	1	1	30347	tags=60%, list=56%, signal=136%
KEGG_LYSOSOME	KEGG_LYSOSOME		121	0.441837	0.963536	0.509	1	1	30314	tags=98%, list=56%, signal=222%
KEGG_DRUG_METABOLISM_OTHER_ENZYMES	KEGG_DRUG_METABOLISM_OTHER_ENZYMES		51	0.427791	0.962864	0.673	1	1	30219	tags=67%, list=56%, signal=150%
KEGG_HUNTINGTONS_DISEASE	KEGG_HUNTINGTONS_DISEASE		161	0.438104	0.962739	0.598	1	1	30459	tags=93%, list=56%, signal=210%
KEGG_SPHINGOLIPID_METABOLISM	KEGG_SPHINGOLIPID_METABOLISM		39	0.441087	0.962605	0.653	1	1	30306	tags=97%, list=56%, signal=221%
KEGG_FC_GAMMA_R_MEDIATED_PHAGOCYTOSIS	KEGG_FC_GAMMA_R_MEDIATED_PHAGOCYTOSIS		96	0.437724	0.961642	0.826	1	1	30507	tags=97%, list=56%, signal=221%
KEGG_DRUG_METABOLISM_CYTOCHROME_P450	KEGG_DRUG_METABOLISM_CYTOCHROME_P450		72	0.416583	0.960181	0.65	1	1	30466	tags=54%, list=56%, signal=123%
KEGG_ALZHEIMERS_DISEASE	KEGG_ALZHEIMERS_DISEASE		146	0.436237	0.958318	0.782	1	1	30542	tags=92%, list=56%, signal=209%
KEGG_PORPHYRIN_AND_CHLOROPHYLL_METABOLISM	KEGG_PORPHYRIN_AND_CHLOROPHYLL_METABOLISM		40	0.43677	0.956027	0.533	1	1	29892	tags=68%, list=55%, signal=150%
KEGG_GLYCINE_SERINE_AND_THREONINE_METABOLISM	KEGG_GLYCINE_SERINE_AND_THREONINE_METABOLISM		31	0.446248	0.955564	0.508	1	1	29878	tags=90%, list=55%, signal=201%
KEGG_RENIN_ANGIOTENSIN_SYSTEM	KEGG_RENIN_ANGIOTENSIN_SYSTEM		17	0.453595	0.955109	0.502	1	1	10712	tags=41%, list=20%, signal=51%
KEGG_NICOTINATE_AND_NICOTINAMIDE_METABOLISM	KEGG_NICOTINATE_AND_NICOTINAMIDE_METABOLISM		24	0.438628	0.951586	0.887	1	1	30411	tags=96%, list=56%, signal=218%
KEGG_N_GLYCAN_BIOSYNTHESIS	KEGG_N_GLYCAN_BIOSYNTHESIS		46	0.438815	0.950809	0.827	1	1	30444	tags=98%, list=56%, signal=223%
KEGG_ALANINE_ASPARTATE_AND_GLUTAMATE_METABOLISM	KEGG_ALANINE_ASPARTATE_AND_GLUTAMATE_METABOLISM		30	0.439266	0.950711	0.682	1	1	30220	tags=87%, list=56%, signal=196%
KEGG_PHENYLALANINE_METABOLISM	KEGG_PHENYLALANINE_METABOLISM		17	0.455567	0.95032	0.569	1	1	29278	tags=82%, list=54%, signal=179%
KEGG_STEROID_HORMONE_BIOSYNTHESIS	KEGG_STEROID_HORMONE_BIOSYNTHESIS		55	0.414658	0.950231	0.854	1	1	30548	tags=58%, list=56%, signal=133%
KEGG_GLYCOLYSIS_GLUCONEOGENESIS	KEGG_GLYCOLYSIS_GLUCONEOGENESIS		61	0.431503	0.949201	0.618	1	1	30463	tags=75%, list=56%, signal=172%
KEGG_PENTOSE_PHOSPHATE_PATHWAY	KEGG_PENTOSE_PHOSPHATE_PATHWAY		27	0.45326	0.948281	0.469	1	1	29553	tags=93%, list=54%, signal=203%
KEGG_MISMATCH_REPAIR	KEGG_MISMATCH_REPAIR		23	0.466518	0.947603	0.44	1	1	28957	tags=100%, list=53%, signal=214%
KEGG_HOMOLOGOUS_RECOMBINATION	KEGG_HOMOLOGOUS_RECOMBINATION		26	0.439292	0.945557	0.854	1	1	30435	tags=100%, list=56%, signal=228%
KEGG_RNA_POLYMERASE	KEGG_RNA_POLYMERASE		28	0.439013	0.941591	0.881	1	1	30451	tags=100%, list=56%, signal=228%
KEGG_FATTY_ACID_METABOLISM	KEGG_FATTY_ACID_METABOLISM		42	0.430405	0.941111	0.824	1	1	30565	tags=79%, list=56%, signal=180%
KEGG_BUTANOATE_METABOLISM	KEGG_BUTANOATE_METABOLISM		34	0.432952	0.940842	0.742	1	1	30457	tags=79%, list=56%, signal=181%
KEGG_SPLICEOSOME	KEGG_SPLICEOSOME		127	0.437587	0.940177	0.967	1	1	30562	tags=99%, list=56%, signal=227%
KEGG_AMINOACYL_TRNA_BIOSYNTHESIS	KEGG_AMINOACYL_TRNA_BIOSYNTHESIS		22	0.446081	0.938524	0.697	1	1	30065	tags=100%, list=55%, signal=224%
KEGG_GLYCOSAMINOGLYCAN_BIOSYNTHESIS_KERATAN_SULFATE	KEGG_GLYCOSAMINOGLYCAN_BIOSYNTHESIS_KERATAN_SULFATE		15	0.457371	0.938443	0.597	1	1	29369	tags=93%, list=54%, signal=203%
KEGG_PROXIMAL_TUBULE_BICARBONATE_RECLAMATION	KEGG_PROXIMAL_TUBULE_BICARBONATE_RECLAMATION		23	0.434147	0.936765	0.879	1	1	30480	tags=87%, list=56%, signal=198%
KEGG_PROPANOATE_METABOLISM	KEGG_PROPANOATE_METABOLISM		32	0.436204	0.934539	0.972	1	1	30565	tags=97%, list=56%, signal=222%
KEGG_VALINE_LEUCINE_AND_ISOLEUCINE_DEGRADATION	KEGG_VALINE_LEUCINE_AND_ISOLEUCINE_DEGRADATION		43	0.436512	0.932762	0.974	1	1	30565	tags=98%, list=56%, signal=223%
KEGG_GALACTOSE_METABOLISM	KEGG_GALACTOSE_METABOLISM		25	0.448336	0.931866	0.516	1	1	29762	tags=88%, list=55%, signal=195%
KEGG_NUCLEOTIDE_EXCISION_REPAIR	KEGG_NUCLEOTIDE_EXCISION_REPAIR		44	0.439862	0.931489	0.82	1	1	30412	tags=100%, list=56%, signal=227%
KEGG_HISTIDINE_METABOLISM	KEGG_HISTIDINE_METABOLISM		28	0.433884	0.931349	0.942	1	1	30524	tags=89%, list=56%, signal=204%
KEGG_BETA_ALANINE_METABOLISM	KEGG_BETA_ALANINE_METABOLISM		22	0.434522	0.930443	0.938	1	1	30565	tags=91%, list=56%, signal=208%
KEGG_PROTEIN_EXPORT	KEGG_PROTEIN_EXPORT		24	0.444776	0.929238	0.668	1	1	30079	tags=96%, list=55%, signal=215%
KEGG_AUTOIMMUNE_THYROID_DISEASE	KEGG_AUTOIMMUNE_THYROID_DISEASE		52	0.427509	0.926268	0.662	1	1	30530	tags=69%, list=56%, signal=158%
KEGG_STEROID_BIOSYNTHESIS	KEGG_STEROID_BIOSYNTHESIS		17	0.460604	0.926149	0.578	1	1	29275	tags=100%, list=54%, signal=217%
KEGG_PENTOSE_AND_GLUCURONATE_INTERCONVERSIONS	KEGG_PENTOSE_AND_GLUCURONATE_INTERCONVERSIONS		28	0.438343	0.92499	0.577	1	1	29329	tags=61%, list=54%, signal=132%
KEGG_GLYCOSAMINOGLYCAN_BIOSYNTHESIS_CHONDROITIN_SULFATE	KEGG_GLYCOSAMINOGLYCAN_BIOSYNTHESIS_CHONDROITIN_SULFATE		22	0.447781	0.92472	0.629	1	1	29844	tags=91%, list=55%, signal=202%
KEGG_PANTOTHENATE_AND_COA_BIOSYNTHESIS	KEGG_PANTOTHENATE_AND_COA_BIOSYNTHESIS		16	0.448095	0.922517	0.648	1	1	29853	tags=94%, list=55%, signal=208%
KEGG_TYPE_I_DIABETES_MELLITUS	KEGG_TYPE_I_DIABETES_MELLITUS		43	0.434013	0.922127	0.81	1	1	30530	tags=86%, list=56%, signal=197%
KEGG_FRUCTOSE_AND_MANNOSE_METABOLISM	KEGG_FRUCTOSE_AND_MANNOSE_METABOLISM		32	0.435536	0.919255	0.826	1	1	30463	tags=88%, list=56%, signal=199%
KEGG_GLYCOSPHINGOLIPID_BIOSYNTHESIS_GANGLIO_SERIES	KEGG_GLYCOSPHINGOLIPID_BIOSYNTHESIS_GANGLIO_SERIES		15	0.442841	0.918563	0.751	1	1	30036	tags=87%, list=55%, signal=194%
KEGG_TYROSINE_METABOLISM	KEGG_TYROSINE_METABOLISM		40	0.430546	0.918046	0.712	1	1	30335	tags=73%, list=56%, signal=164%
KEGG_PYRUVATE_METABOLISM	KEGG_PYRUVATE_METABOLISM		40	0.435725	0.915633	0.896	1	1	30539	tags=93%, list=56%, signal=211%
KEGG_ALLOGRAFT_REJECTION	KEGG_ALLOGRAFT_REJECTION		37	0.436373	0.915493	0.897	1	1	30530	tags=95%, list=56%, signal=216%
KEGG_PRIMARY_IMMUNODEFICIENCY	KEGG_PRIMARY_IMMUNODEFICIENCY		35	0.437297	0.910377	0.915	1	1	30507	tags=97%, list=56%, signal=222%
KEGG_GRAFT_VERSUS_HOST_DISEASE	KEGG_GRAFT_VERSUS_HOST_DISEASE		41	0.435183	0.908933	0.862	1	1	30530	tags=90%, list=56%, signal=206%
KEGG_ASTHMA	KEGG_ASTHMA		30	0.435606	0.906104	0.829	1	1	30440	tags=87%, list=56%, signal=197%
KEGG_PARKINSONS_DISEASE	KEGG_PARKINSONS_DISEASE		100	0.437859	0.903026	0.767	1	1	30459	tags=93%, list=56%, signal=212%
KEGG_BASE_EXCISION_REPAIR	KEGG_BASE_EXCISION_REPAIR		35	0.437722	0.900934	0.898	1	1	30485	tags=97%, list=56%, signal=222%
KEGG_GLYCOSAMINOGLYCAN_DEGRADATION	KEGG_GLYCOSAMINOGLYCAN_DEGRADATION		21	0.435408	0.898653	0.943	1	1	30505	tags=90%, list=56%, signal=207%
KEGG_DNA_REPLICATION	KEGG_DNA_REPLICATION		36	0.445127	0.894279	0.659	1	1	30123	tags=100%, list=56%, signal=225%
KEGG_OXIDATIVE_PHOSPHORYLATION	KEGG_OXIDATIVE_PHOSPHORYLATION		102	0.435596	0.890112	0.803	1	1	30543	tags=90%, list=56%, signal=206%
KEGG_GLYOXYLATE_AND_DICARBOXYLATE_METABOLISM	KEGG_GLYOXYLATE_AND_DICARBOXYLATE_METABOLISM		16	0.434979	0.877833	0.906	1	1	30480	tags=88%, list=56%, signal=200%
KEGG_CITRATE_CYCLE_TCA_CYCLE	KEGG_CITRATE_CYCLE_TCA_CYCLE		31	0.43688	0.871206	0.871	1	1	30480	tags=94%, list=56%, signal=213%
KEGG_PROTEASOME	KEGG_PROTEASOME		45	0.436155	0.86257	0.949	1	1	30564	tags=96%, list=56%, signal=219%
KEGG_TERPENOID_BACKBONE_BIOSYNTHESIS	KEGG_TERPENOID_BACKBONE_BIOSYNTHESIS		15	0.436652	0.861484	0.959	1	1	30484	tags=93%, list=56%, signal=213%
KEGG_OTHER_GLYCAN_DEGRADATION	KEGG_OTHER_GLYCAN_DEGRADATION		16	0.444847	0.84987	0.783	1	1	30036	tags=94%, list=55%, signal=210%
KEGG_RIBOSOME	KEGG_RIBOSOME		88	0.444536	0.811429	0.725175	0.998443	1	30164	tags=99%, list=56%, signal=222%

## Sheet: CDKN1A
NAME	GS<br> follow link to MSigDB	GS DETAILS	SIZE	ES	NES	NOM p-val	FDR q-val	FWER p-val	RANK AT MAX	LEADING EDGE
KEGG_STEROID_BIOSYNTHESIS	KEGG_STEROID_BIOSYNTHESIS	Details ...	17	0.768114	1.55013	0.001	0.069	0.067	7670	tags=59%, list=14%, signal=68%
KEGG_GLYCOSAMINOGLYCAN_BIOSYNTHESIS_CHONDROITIN_SULFATE	KEGG_GLYCOSAMINOGLYCAN_BIOSYNTHESIS_CHONDROITIN_SULFATE	Details ...	22	0.697352	1.42999	0.015	0.293001	0.395	10031	tags=64%, list=18%, signal=78%
KEGG_SPHINGOLIPID_METABOLISM	KEGG_SPHINGOLIPID_METABOLISM	Details ...	39	0.608681	1.3172	0.009	0.750998	0.743	10580	tags=51%, list=19%, signal=64%
KEGG_VASCULAR_SMOOTH_MUSCLE_CONTRACTION	KEGG_VASCULAR_SMOOTH_MUSCLE_CONTRACTION	Details ...	112	0.554726	1.26052	0.005	0.955746	0.869	13797	tags=50%, list=25%, signal=67%
KEGG_GLYOXYLATE_AND_DICARBOXYLATE_METABOLISM	KEGG_GLYOXYLATE_AND_DICARBOXYLATE_METABOLISM	Details ...	16	0.610294	1.23517	0.074	0.939797	0.904	9047	tags=50%, list=17%, signal=60%
KEGG_GLYCOSAMINOGLYCAN_BIOSYNTHESIS_HEPARAN_SULFATE	KEGG_GLYCOSAMINOGLYCAN_BIOSYNTHESIS_HEPARAN_SULFATE	Details ...	26	0.570927	1.22276	0.05	0.86183	0.914	3634	tags=31%, list=7%, signal=33%
KEGG_ECM_RECEPTOR_INTERACTION	KEGG_ECM_RECEPTOR_INTERACTION	Details ...	84	0.553265	1.2119	0.055	0.804855	0.925	11460	tags=46%, list=21%, signal=59%
KEGG_TYROSINE_METABOLISM	KEGG_TYROSINE_METABOLISM	Details ...	40	0.56852	1.20083	0.118	0.768497	0.934	15522	tags=52%, list=29%, signal=73%
KEGG_OLFACTORY_TRANSDUCTION	KEGG_OLFACTORY_TRANSDUCTION	Details ...	387	0.387249	1.16613	0.063	0.881441	0.962	10442	tags=11%, list=19%, signal=13%
KEGG_GAP_JUNCTION	KEGG_GAP_JUNCTION	Details ...	88	0.515644	1.16474	0.015	0.801697	0.965	7594	tags=33%, list=14%, signal=38%
KEGG_ARGININE_AND_PROLINE_METABOLISM	KEGG_ARGININE_AND_PROLINE_METABOLISM	Details ...	53	0.522913	1.15836	0.021	0.764725	0.972	10130	tags=43%, list=19%, signal=53%
KEGG_CYTOSOLIC_DNA_SENSING_PATHWAY	KEGG_CYTOSOLIC_DNA_SENSING_PATHWAY	Details ...	54	0.519062	1.15362	0.03	0.725581	0.973	13062	tags=44%, list=24%, signal=58%
KEGG_TRYPTOPHAN_METABOLISM	KEGG_TRYPTOPHAN_METABOLISM	Details ...	39	0.517244	1.13411	0.066	0.779152	0.984	12285	tags=46%, list=23%, signal=60%
KEGG_PRIMARY_IMMUNODEFICIENCY	KEGG_PRIMARY_IMMUNODEFICIENCY	Details ...	35	0.542055	1.12647	0.142	0.770212	0.987	6345	tags=40%, list=12%, signal=45%
KEGG_PPAR_SIGNALING_PATHWAY	KEGG_PPAR_SIGNALING_PATHWAY	Details ...	69	0.494491	1.11491	0.038	0.789799	0.992	26784	tags=78%, list=49%, signal=154%
KEGG_GLYCOSAMINOGLYCAN_DEGRADATION	KEGG_GLYCOSAMINOGLYCAN_DEGRADATION	Details ...	21	0.535865	1.10482	0.155	0.802874	0.997	24873	tags=90%, list=46%, signal=167%
KEGG_COMPLEMENT_AND_COAGULATION_CASCADES	KEGG_COMPLEMENT_AND_COAGULATION_CASCADES	Details ...	69	0.488824	1.10455	0.06	0.757058	0.997	27007	tags=75%, list=50%, signal=150%
KEGG_GLYCOSPHINGOLIPID_BIOSYNTHESIS_LACTO_AND_NEOLACTO_SERIES	KEGG_GLYCOSPHINGOLIPID_BIOSYNTHESIS_LACTO_AND_NEOLACTO_SERIES	Details ...	26	0.51763	1.10254	0.125	0.727722	0.997	25760	tags=85%, list=47%, signal=161%
KEGG_GLYCINE_SERINE_AND_THREONINE_METABOLISM	KEGG_GLYCINE_SERINE_AND_THREONINE_METABOLISM	Details ...	31	0.513826	1.09419	0.13	0.741	0.998	8745	tags=35%, list=16%, signal=42%
KEGG_LONG_TERM_POTENTIATION	KEGG_LONG_TERM_POTENTIATION	Details ...	70	0.488549	1.09074	0.086	0.72485	0.999	25244	tags=77%, list=47%, signal=144%
KEGG_SNARE_INTERACTIONS_IN_VESICULAR_TRANSPORT	KEGG_SNARE_INTERACTIONS_IN_VESICULAR_TRANSPORT	Details ...	38	0.494799	1.08857	0.022	0.704238	0.999	27366	tags=97%, list=50%, signal=196%
KEGG_BUTANOATE_METABOLISM	KEGG_BUTANOATE_METABOLISM	Details ...	34	0.491975	1.06791	0.122	0.820183	1	26963	tags=79%, list=50%, signal=158%
KEGG_GLYCOSPHINGOLIPID_BIOSYNTHESIS_GANGLIO_SERIES	KEGG_GLYCOSPHINGOLIPID_BIOSYNTHESIS_GANGLIO_SERIES	Details ...	15	0.518187	1.06475	0.215	0.811565	1	25760	tags=87%, list=47%, signal=165%
KEGG_THYROID_CANCER	KEGG_THYROID_CANCER	Details ...	29	0.496056	1.06447	0.139	0.78025	1	27256	tags=97%, list=50%, signal=194%
KEGG_CITRATE_CYCLE_TCA_CYCLE	KEGG_CITRATE_CYCLE_TCA_CYCLE	Details ...	31	0.531701	1.06415	0.235	0.75208	1	13503	tags=48%, list=25%, signal=64%
KEGG_OOCYTE_MEIOSIS	KEGG_OOCYTE_MEIOSIS	Details ...	113	0.470051	1.0633	0.006	0.73	1	28518	tags=91%, list=53%, signal=192%
KEGG_HISTIDINE_METABOLISM	KEGG_HISTIDINE_METABOLISM	Details ...	28	0.491958	1.05649	0.14	0.761556	1	27271	tags=89%, list=50%, signal=179%
KEGG_PROXIMAL_TUBULE_BICARBONATE_RECLAMATION	KEGG_PROXIMAL_TUBULE_BICARBONATE_RECLAMATION	Details ...	23	0.493078	1.05573	0.153	0.741036	1	27127	tags=87%, list=50%, signal=174%
KEGG_PROGESTERONE_MEDIATED_OOCYTE_MATURATION	KEGG_PROGESTERONE_MEDIATED_OOCYTE_MATURATION	Details ...	85	0.466619	1.05221	0.014	0.745276	1	28726	tags=92%, list=53%, signal=195%
KEGG_GALACTOSE_METABOLISM	KEGG_GALACTOSE_METABOLISM	Details ...	25	0.508539	1.04887	0.223	0.754433	1	11452	tags=48%, list=21%, signal=61%
KEGG_INTESTINAL_IMMUNE_NETWORK_FOR_IGA_PRODUCTION	KEGG_INTESTINAL_IMMUNE_NETWORK_FOR_IGA_PRODUCTION		48	0.473794	1.04387	0.136	0.781064	1	10508	tags=40%, list=19%, signal=49%
KEGG_CALCIUM_SIGNALING_PATHWAY	KEGG_CALCIUM_SIGNALING_PATHWAY		177	0.451815	1.04342	0.031	0.762281	1	12609	tags=38%, list=23%, signal=50%
KEGG_MELANOMA	KEGG_MELANOMA		71	0.458576	1.04326	0.051	0.740667	1	28867	tags=80%, list=53%, signal=171%
KEGG_ABC_TRANSPORTERS	KEGG_ABC_TRANSPORTERS		44	0.475225	1.04308	0.164	0.720735	1	12040	tags=39%, list=22%, signal=50%
KEGG_DILATED_CARDIOMYOPATHY	KEGG_DILATED_CARDIOMYOPATHY		90	0.459078	1.04184	0.12	0.713057	1	28580	tags=77%, list=53%, signal=162%
KEGG_LONG_TERM_DEPRESSION	KEGG_LONG_TERM_DEPRESSION		68	0.45693	1.04172	0.098	0.694667	1	26248	tags=72%, list=48%, signal=139%
KEGG_LEUKOCYTE_TRANSENDOTHELIAL_MIGRATION	KEGG_LEUKOCYTE_TRANSENDOTHELIAL_MIGRATION		115	0.456183	1.0417	0.047	0.675973	1	29040	tags=84%, list=54%, signal=181%
KEGG_BLADDER_CANCER	KEGG_BLADDER_CANCER		41	0.475222	1.0405	0.126	0.670184	1	11987	tags=51%, list=22%, signal=66%
KEGG_GLIOMA	KEGG_GLIOMA		65	0.467173	1.03811	0.116	0.677411	1	28726	tags=91%, list=53%, signal=193%
KEGG_SYSTEMIC_LUPUS_ERYTHEMATOSUS	KEGG_SYSTEMIC_LUPUS_ERYTHEMATOSUS		57	0.46427	1.03715	0.111	0.66995	1	28701	tags=88%, list=53%, signal=186%
KEGG_ARRHYTHMOGENIC_RIGHT_VENTRICULAR_CARDIOMYOPATHY_ARVC	KEGG_ARRHYTHMOGENIC_RIGHT_VENTRICULAR_CARDIOMYOPATHY_ARVC		74	0.459922	1.03638	0.133	0.661952	1	28580	tags=77%, list=53%, signal=163%
KEGG_NICOTINATE_AND_NICOTINAMIDE_METABOLISM	KEGG_NICOTINATE_AND_NICOTINAMIDE_METABOLISM		24	0.478597	1.03608	0.177	0.648881	1	28200	tags=96%, list=52%, signal=199%
KEGG_NON_SMALL_CELL_LUNG_CANCER	KEGG_NON_SMALL_CELL_LUNG_CANCER		54	0.467247	1.03271	0.159	0.671837	1	28726	tags=93%, list=53%, signal=197%
KEGG_FC_GAMMA_R_MEDIATED_PHAGOCYTOSIS	KEGG_FC_GAMMA_R_MEDIATED_PHAGOCYTOSIS		96	0.469935	1.03212	0.144	0.663296	1	28726	tags=97%, list=53%, signal=205%
KEGG_ENDOMETRIAL_CANCER	KEGG_ENDOMETRIAL_CANCER		52	0.467159	1.03132	0.153	0.6586	1	28726	tags=92%, list=53%, signal=196%
KEGG_CARDIAC_MUSCLE_CONTRACTION	KEGG_CARDIAC_MUSCLE_CONTRACTION		74	0.453509	1.03072	0.152	0.65063	1	28580	tags=74%, list=53%, signal=157%
KEGG_PYRIMIDINE_METABOLISM	KEGG_PYRIMIDINE_METABOLISM		97	0.462662	1.03011	0.108	0.643744	1	29146	tags=98%, list=54%, signal=211%
KEGG_OTHER_GLYCAN_DEGRADATION	KEGG_OTHER_GLYCAN_DEGRADATION		16	0.546054	1.02874	0.296	0.646375	1	10212	tags=44%, list=19%, signal=54%
KEGG_ETHER_LIPID_METABOLISM	KEGG_ETHER_LIPID_METABOLISM		33	0.459959	1.02697	0.226	0.654734	1	28587	tags=76%, list=53%, signal=160%
KEGG_ONE_CARBON_POOL_BY_FOLATE	KEGG_ONE_CARBON_POOL_BY_FOLATE		17	0.503227	1.02675	0.264	0.64436	1	26815	tags=94%, list=49%, signal=186%
KEGG_PHENYLALANINE_METABOLISM	KEGG_PHENYLALANINE_METABOLISM		17	0.494228	1.02659	0.271	0.633785	1	12650	tags=47%, list=23%, signal=61%
KEGG_CHEMOKINE_SIGNALING_PATHWAY	KEGG_CHEMOKINE_SIGNALING_PATHWAY		189	0.452319	1.02517	0.071	0.63875	1	29571	tags=92%, list=54%, signal=202%
KEGG_PARKINSONS_DISEASE	KEGG_PARKINSONS_DISEASE		100	0.495629	1.02421	0.247	0.638604	1	27192	tags=93%, list=50%, signal=186%
KEGG_GLUTATHIONE_METABOLISM	KEGG_GLUTATHIONE_METABOLISM		50	0.461494	1.02359	0.198	0.634537	1	28839	tags=86%, list=53%, signal=183%
KEGG_SMALL_CELL_LUNG_CANCER	KEGG_SMALL_CELL_LUNG_CANCER		84	0.453636	1.02293	0.138	0.630818	1	29490	tags=93%, list=54%, signal=203%
KEGG_INSULIN_SIGNALING_PATHWAY	KEGG_INSULIN_SIGNALING_PATHWAY		136	0.451712	1.02289	0.108	0.619982	1	29490	tags=88%, list=54%, signal=193%
KEGG_NOTCH_SIGNALING_PATHWAY	KEGG_NOTCH_SIGNALING_PATHWAY		47	0.471625	1.02227	0.198	0.616877	1	28581	tags=96%, list=53%, signal=202%
KEGG_PURINE_METABOLISM	KEGG_PURINE_METABOLISM		153	0.44924	1.02222	0.071	0.606776	1	29740	tags=92%, list=55%, signal=203%
KEGG_PROSTATE_CANCER	KEGG_PROSTATE_CANCER		89	0.454602	1.02141	0.151	0.60778	1	29490	tags=94%, list=54%, signal=206%
KEGG_TASTE_TRANSDUCTION	KEGG_TASTE_TRANSDUCTION		52	0.448505	1.01988	0.221	0.618283	1	29248	tags=71%, list=54%, signal=154%
KEGG_METABOLISM_OF_XENOBIOTICS_BY_CYTOCHROME_P450	KEGG_METABOLISM_OF_XENOBIOTICS_BY_CYTOCHROME_P450		70	0.439225	1.01872	0.224	0.623393	1	28560	tags=57%, list=53%, signal=120%
KEGG_STEROID_HORMONE_BIOSYNTHESIS	KEGG_STEROID_HORMONE_BIOSYNTHESIS		55	0.44004	1.01767	0.235	0.629032	1	28560	tags=58%, list=53%, signal=123%
KEGG_VASOPRESSIN_REGULATED_WATER_REABSORPTION	KEGG_VASOPRESSIN_REGULATED_WATER_REABSORPTION		44	0.461322	1.01753	0.24	0.620651	1	29003	tags=91%, list=53%, signal=195%
KEGG_HYPERTROPHIC_CARDIOMYOPATHY_HCM	KEGG_HYPERTROPHIC_CARDIOMYOPATHY_HCM		83	0.446783	1.01425	0.213	0.659156	1	29314	tags=78%, list=54%, signal=170%
KEGG_PHOSPHATIDYLINOSITOL_SIGNALING_SYSTEM	KEGG_PHOSPHATIDYLINOSITOL_SIGNALING_SYSTEM		76	0.45282	1.01357	0.26	0.659508	1	29560	tags=93%, list=54%, signal=205%
KEGG_HEMATOPOIETIC_CELL_LINEAGE	KEGG_HEMATOPOIETIC_CELL_LINEAGE		87	0.453215	1.01306	0.244	0.657652	1	29573	tags=94%, list=55%, signal=207%
KEGG_VIRAL_MYOCARDITIS	KEGG_VIRAL_MYOCARDITIS		70	0.450514	1.01192	0.231	0.665537	1	13325	tags=47%, list=25%, signal=62%
KEGG_DRUG_METABOLISM_OTHER_ENZYMES	KEGG_DRUG_METABOLISM_OTHER_ENZYMES		51	0.449381	1.00953	0.236	0.694339	1	28546	tags=67%, list=53%, signal=141%
KEGG_CELL_CYCLE	KEGG_CELL_CYCLE		125	0.45297	1.00917	0.262	0.690189	1	29738	tags=100%, list=55%, signal=221%
KEGG_FOCAL_ADHESION	KEGG_FOCAL_ADHESION		197	0.442991	1.00843	0.191	0.692929	1	29944	tags=87%, list=55%, signal=193%
KEGG_GNRH_SIGNALING_PATHWAY	KEGG_GNRH_SIGNALING_PATHWAY		101	0.442765	1.00785	0.227	0.693352	1	11729	tags=38%, list=22%, signal=48%
KEGG_INOSITOL_PHOSPHATE_METABOLISM	KEGG_INOSITOL_PHOSPHATE_METABOLISM		54	0.454813	1.007	0.354	0.69882	1	29468	tags=94%, list=54%, signal=206%
KEGG_TYPE_II_DIABETES_MELLITUS	KEGG_TYPE_II_DIABETES_MELLITUS		47	0.448597	1.00696	0.304	0.69026	1	29490	tags=83%, list=54%, signal=182%
KEGG_GLYCEROPHOSPHOLIPID_METABOLISM	KEGG_GLYCEROPHOSPHOLIPID_METABOLISM		76	0.448469	1.00682	0.295	0.683108	1	29560	tags=86%, list=54%, signal=188%
KEGG_VEGF_SIGNALING_PATHWAY	KEGG_VEGF_SIGNALING_PATHWAY		76	0.445858	1.00648	0.332	0.679507	1	29713	tags=86%, list=55%, signal=189%
KEGG_TGF_BETA_SIGNALING_PATHWAY	KEGG_TGF_BETA_SIGNALING_PATHWAY		86	0.446189	1.00535	0.265	0.690053	1	29818	tags=91%, list=55%, signal=201%
KEGG_PATHOGENIC_ESCHERICHIA_COLI_INFECTION	KEGG_PATHOGENIC_ESCHERICHIA_COLI_INFECTION		56	0.454377	1.00518	0.33	0.684195	1	29510	tags=95%, list=54%, signal=207%
KEGG_FC_EPSILON_RI_SIGNALING_PATHWAY	KEGG_FC_EPSILON_RI_SIGNALING_PATHWAY		79	0.446477	1.0047	0.352	0.683462	1	29713	tags=87%, list=55%, signal=193%
KEGG_ACUTE_MYELOID_LEUKEMIA	KEGG_ACUTE_MYELOID_LEUKEMIA		57	0.455118	1.00302	0.362	0.705392	1	29490	tags=96%, list=54%, signal=211%
KEGG_T_CELL_RECEPTOR_SIGNALING_PATHWAY	KEGG_T_CELL_RECEPTOR_SIGNALING_PATHWAY		107	0.447227	1.00173	0.374	0.72235	1	29944	tags=96%, list=55%, signal=214%
KEGG_EPITHELIAL_CELL_SIGNALING_IN_HELICOBACTER_PYLORI_INFECTION	KEGG_EPITHELIAL_CELL_SIGNALING_IN_HELICOBACTER_PYLORI_INFECTION		68	0.447914	1.00122	0.348	0.723963	1	29770	tags=91%, list=55%, signal=202%
KEGG_MELANOGENESIS	KEGG_MELANOGENESIS		101	0.439703	1.0003	0.358	0.73367	1	30096	tags=87%, list=55%, signal=195%
KEGG_PANCREATIC_CANCER	KEGG_PANCREATIC_CANCER		69	0.449654	1.00024	0.443	0.725855	1	29818	tags=97%, list=55%, signal=215%
KEGG_GLYCOLYSIS_GLUCONEOGENESIS	KEGG_GLYCOLYSIS_GLUCONEOGENESIS		61	0.455126	1.00011	0.289	0.720309	1	11342	tags=34%, list=21%, signal=43%
KEGG_COLORECTAL_CANCER	KEGG_COLORECTAL_CANCER		62	0.44944	0.999201	0.463	0.730612	1	29818	tags=97%, list=55%, signal=215%
KEGG_ALDOSTERONE_REGULATED_SODIUM_REABSORPTION	KEGG_ALDOSTERONE_REGULATED_SODIUM_REABSORPTION		42	0.459668	0.998997	0.27	0.726441	1	29143	tags=93%, list=54%, signal=200%
KEGG_PATHWAYS_IN_CANCER	KEGG_PATHWAYS_IN_CANCER		322	0.436906	0.998219	0.477	0.734402	1	30450	tags=91%, list=56%, signal=207%
KEGG_CHRONIC_MYELOID_LEUKEMIA	KEGG_CHRONIC_MYELOID_LEUKEMIA		73	0.44918	0.997969	0.445	0.731374	1	29818	tags=96%, list=55%, signal=213%
KEGG_TIGHT_JUNCTION	KEGG_TIGHT_JUNCTION		129	0.433924	0.997864	0.432	0.725336	1	30278	tags=82%, list=56%, signal=185%
KEGG_STARCH_AND_SUCROSE_METABOLISM	KEGG_STARCH_AND_SUCROSE_METABOLISM		51	0.440224	0.997809	0.34	0.718299	1	29250	tags=65%, list=54%, signal=140%
KEGG_B_CELL_RECEPTOR_SIGNALING_PATHWAY	KEGG_B_CELL_RECEPTOR_SIGNALING_PATHWAY		75	0.451055	0.996819	0.449	0.73223	1	29713	tags=96%, list=55%, signal=212%
KEGG_P53_SIGNALING_PATHWAY	KEGG_P53_SIGNALING_PATHWAY		67	0.447153	0.996681	0.492	0.727695	1	29955	tags=97%, list=55%, signal=216%
KEGG_NEUROACTIVE_LIGAND_RECEPTOR_INTERACTION	KEGG_NEUROACTIVE_LIGAND_RECEPTOR_INTERACTION		272	0.413323	0.996334	0.619	0.727806	1	30565	tags=59%, list=56%, signal=134%
KEGG_WNT_SIGNALING_PATHWAY	KEGG_WNT_SIGNALING_PATHWAY		151	0.441028	0.995716	0.363	0.734095	1	30168	tags=91%, list=56%, signal=205%
KEGG_CYTOKINE_CYTOKINE_RECEPTOR_INTERACTION	KEGG_CYTOKINE_CYTOKINE_RECEPTOR_INTERACTION		264	0.432855	0.995531	0.736	0.730894	1	30514	tags=86%, list=56%, signal=195%
KEGG_ERBB_SIGNALING_PATHWAY	KEGG_ERBB_SIGNALING_PATHWAY		86	0.445064	0.995455	0.404	0.724916	1	29944	tags=92%, list=55%, signal=205%
KEGG_RIG_I_LIKE_RECEPTOR_SIGNALING_PATHWAY	KEGG_RIG_I_LIKE_RECEPTOR_SIGNALING_PATHWAY		70	0.439245	0.995303	0.47	0.721041	1	29955	tags=80%, list=55%, signal=178%
KEGG_GLYCEROLIPID_METABOLISM	KEGG_GLYCEROLIPID_METABOLISM		49	0.447594	0.994848	0.458	0.723775	1	29560	tags=84%, list=54%, signal=184%
KEGG_HEDGEHOG_SIGNALING_PATHWAY	KEGG_HEDGEHOG_SIGNALING_PATHWAY		56	0.440886	0.994799	0.421	0.717353	1	29914	tags=84%, list=55%, signal=187%
KEGG_BASAL_CELL_CARCINOMA	KEGG_BASAL_CELL_CARCINOMA		55	0.445005	0.994504	0.391	0.71695	1	29914	tags=91%, list=55%, signal=202%
KEGG_MAPK_SIGNALING_PATHWAY	KEGG_MAPK_SIGNALING_PATHWAY		266	0.432354	0.994288	0.755	0.714336	1	30487	tags=85%, list=56%, signal=192%
KEGG_MTOR_SIGNALING_PATHWAY	KEGG_MTOR_SIGNALING_PATHWAY		51	0.449301	0.993465	0.469	0.724823	1	29807	tags=96%, list=55%, signal=213%
KEGG_ARACHIDONIC_ACID_METABOLISM	KEGG_ARACHIDONIC_ACID_METABOLISM		58	0.43689	0.993329	0.485	0.720184	1	29712	tags=72%, list=55%, signal=160%
KEGG_LEISHMANIA_INFECTION	KEGG_LEISHMANIA_INFECTION		72	0.449435	0.991904	0.475	0.744029	1	29839	tags=97%, list=55%, signal=216%
KEGG_TOLL_LIKE_RECEPTOR_SIGNALING_PATHWAY	KEGG_TOLL_LIKE_RECEPTOR_SIGNALING_PATHWAY		102	0.442798	0.991604	0.425	0.743009	1	29955	tags=87%, list=55%, signal=194%
KEGG_GLYCOSYLPHOSPHATIDYLINOSITOL_GPI_ANCHOR_BIOSYNTHESIS	KEGG_GLYCOSYLPHOSPHATIDYLINOSITOL_GPI_ANCHOR_BIOSYNTHESIS		25	0.459455	0.989155	0.513	0.787566	1	29341	tags=100%, list=54%, signal=218%
KEGG_JAK_STAT_SIGNALING_PATHWAY	KEGG_JAK_STAT_SIGNALING_PATHWAY		155	0.429641	0.989014	0.857	0.78313	1	30514	tags=81%, list=56%, signal=185%
KEGG_NOD_LIKE_RECEPTOR_SIGNALING_PATHWAY	KEGG_NOD_LIKE_RECEPTOR_SIGNALING_PATHWAY		62	0.447056	0.988981	0.442	0.776676	1	29955	tags=97%, list=55%, signal=216%
KEGG_MATURITY_ONSET_DIABETES_OF_THE_YOUNG	KEGG_MATURITY_ONSET_DIABETES_OF_THE_YOUNG		25	0.435896	0.988873	0.345	0.771862	1	27558	tags=44%, list=51%, signal=89%
KEGG_ENDOCYTOSIS	KEGG_ENDOCYTOSIS		181	0.4374	0.988851	0.775	0.765318	1	30487	tags=95%, list=56%, signal=216%
KEGG_AXON_GUIDANCE	KEGG_AXON_GUIDANCE		128	0.43311	0.988635	0.846	0.762613	1	30478	tags=87%, list=56%, signal=197%
KEGG_PEROXISOME	KEGG_PEROXISOME		78	0.441325	0.98778	0.592	0.773232	1	30200	tags=94%, list=56%, signal=211%
KEGG_REGULATION_OF_ACTIN_CYTOSKELETON	KEGG_REGULATION_OF_ACTIN_CYTOSKELETON		212	0.431187	0.98681	0.946	0.786009	1	30487	tags=85%, list=56%, signal=193%
KEGG_VIBRIO_CHOLERAE_INFECTION	KEGG_VIBRIO_CHOLERAE_INFECTION		54	0.444285	0.986792	0.499	0.7795	1	29770	tags=85%, list=55%, signal=189%
KEGG_RNA_POLYMERASE	KEGG_RNA_POLYMERASE		28	0.463076	0.984901	0.463	0.808982	1	29146	tags=100%, list=54%, signal=216%
KEGG_ALZHEIMERS_DISEASE	KEGG_ALZHEIMERS_DISEASE		146	0.450442	0.98448	0.327	0.809896	1	27192	tags=90%, list=50%, signal=181%
KEGG_UBIQUITIN_MEDIATED_PROTEOLYSIS	KEGG_UBIQUITIN_MEDIATED_PROTEOLYSIS		131	0.4378	0.984372	0.931	0.805	1	30540	tags=99%, list=56%, signal=226%
KEGG_CELL_ADHESION_MOLECULES_CAMS	KEGG_CELL_ADHESION_MOLECULES_CAMS		133	0.430337	0.9842	0.975	0.801297	1	30550	tags=84%, list=56%, signal=192%
KEGG_GLYCOSAMINOGLYCAN_BIOSYNTHESIS_KERATAN_SULFATE	KEGG_GLYCOSAMINOGLYCAN_BIOSYNTHESIS_KERATAN_SULFATE		15	0.484551	0.984081	0.36	0.796756	1	27802	tags=93%, list=51%, signal=191%
KEGG_ADHERENS_JUNCTION	KEGG_ADHERENS_JUNCTION		72	0.447651	0.983874	0.508	0.793925	1	29818	tags=93%, list=55%, signal=206%
KEGG_RENAL_CELL_CARCINOMA	KEGG_RENAL_CELL_CARCINOMA		66	0.445667	0.98219	0.56	0.816281	1	29944	tags=94%, list=55%, signal=209%
KEGG_NEUROTROPHIN_SIGNALING_PATHWAY	KEGG_NEUROTROPHIN_SIGNALING_PATHWAY		126	0.436554	0.981138	0.783	0.827189	1	30450	tags=93%, list=56%, signal=211%
KEGG_N_GLYCAN_BIOSYNTHESIS	KEGG_N_GLYCAN_BIOSYNTHESIS		46	0.457715	0.980721	0.415	0.827895	1	29391	tags=98%, list=54%, signal=213%
KEGG_ADIPOCYTOKINE_SIGNALING_PATHWAY	KEGG_ADIPOCYTOKINE_SIGNALING_PATHWAY		66	0.436003	0.980197	0.799	0.829823	1	30407	tags=91%, list=56%, signal=207%
KEGG_RETINOL_METABOLISM	KEGG_RETINOL_METABOLISM		64	0.416038	0.980184	0.48	0.823352	1	29226	tags=52%, list=54%, signal=112%
KEGG_APOPTOSIS	KEGG_APOPTOSIS		87	0.436533	0.978501	0.829	0.845111	1	30450	tags=93%, list=56%, signal=212%
KEGG_LYSINE_DEGRADATION	KEGG_LYSINE_DEGRADATION		42	0.445535	0.977607	0.704	0.853464	1	29976	tags=95%, list=55%, signal=213%
KEGG_VALINE_LEUCINE_AND_ISOLEUCINE_DEGRADATION	KEGG_VALINE_LEUCINE_AND_ISOLEUCINE_DEGRADATION		43	0.460578	0.977598	0.422	0.846921	1	29232	tags=98%, list=54%, signal=212%
KEGG_FATTY_ACID_METABOLISM	KEGG_FATTY_ACID_METABOLISM		42	0.451075	0.975708	0.485	0.870752	1	29120	tags=79%, list=54%, signal=169%
KEGG_PORPHYRIN_AND_CHLOROPHYLL_METABOLISM	KEGG_PORPHYRIN_AND_CHLOROPHYLL_METABOLISM		40	0.444265	0.974323	0.44	0.886146	1	28764	tags=68%, list=53%, signal=144%
KEGG_HUNTINGTONS_DISEASE	KEGG_HUNTINGTONS_DISEASE		161	0.44516	0.97285	0.411	0.901389	1	29955	tags=93%, list=55%, signal=206%
KEGG_ALANINE_ASPARTATE_AND_GLUTAMATE_METABOLISM	KEGG_ALANINE_ASPARTATE_AND_GLUTAMATE_METABOLISM		30	0.448976	0.970888	0.578	0.921136	1	29619	tags=87%, list=55%, signal=191%
KEGG_DRUG_METABOLISM_CYTOCHROME_P450	KEGG_DRUG_METABOLISM_CYTOCHROME_P450		72	0.419595	0.970621	0.53	0.917721	1	29014	tags=54%, list=53%, signal=116%
KEGG_NATURAL_KILLER_CELL_MEDIATED_CYTOTOXICITY	KEGG_NATURAL_KILLER_CELL_MEDIATED_CYTOTOXICITY		137	0.428703	0.969762	0.918	0.921537	1	30450	tags=81%, list=56%, signal=184%
KEGG_ANTIGEN_PROCESSING_AND_PRESENTATION	KEGG_ANTIGEN_PROCESSING_AND_PRESENTATION		88	0.439164	0.967645	0.554	0.940185	1	29841	tags=78%, list=55%, signal=174%
KEGG_BETA_ALANINE_METABOLISM	KEGG_BETA_ALANINE_METABOLISM		22	0.457602	0.967353	0.611	0.936434	1	29232	tags=91%, list=54%, signal=197%
KEGG_O_GLYCAN_BIOSYNTHESIS	KEGG_O_GLYCAN_BIOSYNTHESIS		29	0.445049	0.96612	0.617	0.943387	1	29836	tags=90%, list=55%, signal=199%
KEGG_PANTOTHENATE_AND_COA_BIOSYNTHESIS	KEGG_PANTOTHENATE_AND_COA_BIOSYNTHESIS		16	0.477636	0.965374	0.408	0.944747	1	28200	tags=94%, list=52%, signal=195%
KEGG_HOMOLOGOUS_RECOMBINATION	KEGG_HOMOLOGOUS_RECOMBINATION		26	0.454079	0.963213	0.602	0.960855	1	29633	tags=100%, list=55%, signal=220%
KEGG_RENIN_ANGIOTENSIN_SYSTEM	KEGG_RENIN_ANGIOTENSIN_SYSTEM		17	0.459199	0.963176	0.506	0.954421	1	9216	tags=29%, list=17%, signal=35%
KEGG_AMINO_SUGAR_AND_NUCLEOTIDE_SUGAR_METABOLISM	KEGG_AMINO_SUGAR_AND_NUCLEOTIDE_SUGAR_METABOLISM		42	0.437223	0.962648	0.955	0.952553	1	30504	tags=98%, list=56%, signal=223%
KEGG_BASAL_TRANSCRIPTION_FACTORS	KEGG_BASAL_TRANSCRIPTION_FACTORS		35	0.437301	0.959841	0.913	0.97088	1	30466	tags=97%, list=56%, signal=221%
KEGG_AMYOTROPHIC_LATERAL_SCLEROSIS_ALS	KEGG_AMYOTROPHIC_LATERAL_SCLEROSIS_ALS		53	0.430436	0.959381	0.978	0.967601	1	30528	tags=85%, list=56%, signal=194%
KEGG_NUCLEOTIDE_EXCISION_REPAIR	KEGG_NUCLEOTIDE_EXCISION_REPAIR		44	0.452294	0.958056	0.601	0.971492	1	29738	tags=100%, list=55%, signal=221%
KEGG_PROTEIN_EXPORT	KEGG_PROTEIN_EXPORT		24	0.458774	0.957789	0.556	0.966655	1	29256	tags=96%, list=54%, signal=208%
KEGG_ALPHA_LINOLENIC_ACID_METABOLISM	KEGG_ALPHA_LINOLENIC_ACID_METABOLISM		19	0.43662	0.956434	0.609	0.969219	1	28587	tags=58%, list=53%, signal=122%
KEGG_BASE_EXCISION_REPAIR	KEGG_BASE_EXCISION_REPAIR		35	0.466593	0.956406	0.426	0.962816	1	28862	tags=97%, list=53%, signal=207%
KEGG_RNA_DEGRADATION	KEGG_RNA_DEGRADATION		57	0.439241	0.952019	0.75	0.985141	1	30358	tags=96%, list=56%, signal=219%
KEGG_CYSTEINE_AND_METHIONINE_METABOLISM	KEGG_CYSTEINE_AND_METHIONINE_METABOLISM		34	0.43188	0.951932	0.954	0.979073	1	30469	tags=85%, list=56%, signal=194%
KEGG_PRIMARY_BILE_ACID_BIOSYNTHESIS	KEGG_PRIMARY_BILE_ACID_BIOSYNTHESIS		16	0.446291	0.951649	0.722	0.974259	1	29387	tags=75%, list=54%, signal=164%
KEGG_LINOLEIC_ACID_METABOLISM	KEGG_LINOLEIC_ACID_METABOLISM		29	0.423921	0.951149	0.559	0.970979	1	28587	tags=52%, list=53%, signal=109%
KEGG_ASTHMA	KEGG_ASTHMA		30	0.457962	0.950976	0.516	0.965605	1	29123	tags=87%, list=54%, signal=187%
KEGG_LYSOSOME	KEGG_LYSOSOME		121	0.436969	0.95051	0.997	0.962052	1	30561	tags=98%, list=56%, signal=225%
KEGG_PRION_DISEASES	KEGG_PRION_DISEASES		35	0.430907	0.950002	0.999	0.958617	1	30550	tags=89%, list=56%, signal=203%
KEGG_DORSO_VENTRAL_AXIS_FORMATION	KEGG_DORSO_VENTRAL_AXIS_FORMATION		24	0.470668	0.949115	0.434	0.957149	1	28173	tags=83%, list=52%, signal=173%
KEGG_SPLICEOSOME	KEGG_SPLICEOSOME		127	0.440725	0.948498	0.719	0.954186	1	30379	tags=99%, list=56%, signal=225%
KEGG_PENTOSE_AND_GLUCURONATE_INTERCONVERSIONS	KEGG_PENTOSE_AND_GLUCURONATE_INTERCONVERSIONS		28	0.446404	0.948056	0.484	0.95049	1	28546	tags=61%, list=53%, signal=128%
KEGG_SELENOAMINO_ACID_METABOLISM	KEGG_SELENOAMINO_ACID_METABOLISM		24	0.440395	0.945675	0.807	0.956506	1	30142	tags=92%, list=56%, signal=206%
KEGG_BIOSYNTHESIS_OF_UNSATURATED_FATTY_ACIDS	KEGG_BIOSYNTHESIS_OF_UNSATURATED_FATTY_ACIDS		22	0.441693	0.943338	0.884	0.961308	1	30200	tags=95%, list=56%, signal=215%
KEGG_MISMATCH_REPAIR	KEGG_MISMATCH_REPAIR		23	0.459401	0.931485	0.589	0.998737	1	29343	tags=100%, list=54%, signal=218%
KEGG_REGULATION_OF_AUTOPHAGY	KEGG_REGULATION_OF_AUTOPHAGY		35	0.41253	0.930537	0.971	0.995988	1	29807	tags=60%, list=55%, signal=133%
KEGG_PROPANOATE_METABOLISM	KEGG_PROPANOATE_METABOLISM		32	0.437345	0.929428	0.946	0.993637	1	30469	tags=97%, list=56%, signal=221%
KEGG_OXIDATIVE_PHOSPHORYLATION	KEGG_OXIDATIVE_PHOSPHORYLATION		102	0.454484	0.924666	0.398	1	1	27333	tags=89%, list=50%, signal=179%
KEGG_DNA_REPLICATION	KEGG_DNA_REPLICATION		36	0.457704	0.924168	0.573	0.996775	1	29441	tags=100%, list=54%, signal=218%
KEGG_NITROGEN_METABOLISM	KEGG_NITROGEN_METABOLISM		23	0.44076	0.921654	0.802	0.996261	1	30137	tags=91%, list=56%, signal=205%
KEGG_FRUCTOSE_AND_MANNOSE_METABOLISM	KEGG_FRUCTOSE_AND_MANNOSE_METABOLISM		32	0.438813	0.920284	0.849	0.993157	1	30126	tags=88%, list=56%, signal=197%
KEGG_AMINOACYL_TRNA_BIOSYNTHESIS	KEGG_AMINOACYL_TRNA_BIOSYNTHESIS		22	0.439518	0.919277	0.912	0.989204	1	30421	tags=100%, list=56%, signal=228%
KEGG_PROTEASOME	KEGG_PROTEASOME		45	0.464888	0.913593	0.484	0.995059	1	28894	tags=96%, list=53%, signal=204%
KEGG_PYRUVATE_METABOLISM	KEGG_PYRUVATE_METABOLISM		40	0.435688	0.910926	0.946	0.994745	1	30469	tags=93%, list=56%, signal=211%
KEGG_TYPE_I_DIABETES_MELLITUS	KEGG_TYPE_I_DIABETES_MELLITUS		43	0.43197	0.908962	0.97	0.993134	1	30450	tags=86%, list=56%, signal=196%
KEGG_ASCORBATE_AND_ALDARATE_METABOLISM	KEGG_ASCORBATE_AND_ALDARATE_METABOLISM		25	0.437679	0.908403	0.546	0.988379	1	28546	tags=56%, list=53%, signal=118%
KEGG_PENTOSE_PHOSPHATE_PATHWAY	KEGG_PENTOSE_PHOSPHATE_PATHWAY		27	0.437439	0.907075	0.9	0.985191	1	30373	tags=93%, list=56%, signal=210%
KEGG_ALLOGRAFT_REJECTION	KEGG_ALLOGRAFT_REJECTION		37	0.436742	0.906137	0.932	0.981171	1	30450	tags=95%, list=56%, signal=215%
KEGG_TERPENOID_BACKBONE_BIOSYNTHESIS	KEGG_TERPENOID_BACKBONE_BIOSYNTHESIS		15	0.457543	0.905668	0.656	0.976366	1	29275	tags=93%, list=54%, signal=203%
KEGG_AUTOIMMUNE_THYROID_DISEASE	KEGG_AUTOIMMUNE_THYROID_DISEASE		52	0.419686	0.900143	0.979	0.97949	1	30450	tags=69%, list=56%, signal=158%
KEGG_GRAFT_VERSUS_HOST_DISEASE	KEGG_GRAFT_VERSUS_HOST_DISEASE		41	0.434345	0.895179	0.94	0.980869	1	30450	tags=90%, list=56%, signal=205%
KEGG_RIBOSOME	KEGG_RIBOSOME		88	0.443965	0.816283	0.806	0.99889	1	26883	tags=98%, list=50%, signal=193%

## Sheet: GPX4
NAME	GS<br> follow link to MSigDB	GS DETAILS	SIZE	ES	NES	NOM p-val	FDR q-val	FWER p-val	RANK AT MAX	LEADING EDGE
KEGG_RIBOSOME	KEGG_RIBOSOME	Details ...	88	0.806255	1.50771	0.036	0.12	0.109	5928	tags=77%, list=11%, signal=87%
KEGG_TYPE_I_DIABETES_MELLITUS	KEGG_TYPE_I_DIABETES_MELLITUS	Details ...	43	0.704844	1.49929	0	0.0710001	0.124	7221	tags=56%, list=13%, signal=64%
KEGG_GRAFT_VERSUS_HOST_DISEASE	KEGG_GRAFT_VERSUS_HOST_DISEASE	Details ...	41	0.717695	1.4966	0	0.0500001	0.13	9410	tags=63%, list=17%, signal=77%
KEGG_AUTOIMMUNE_THYROID_DISEASE	KEGG_AUTOIMMUNE_THYROID_DISEASE	Details ...	52	0.687015	1.49256	0.002	0.0407501	0.136	7221	tags=40%, list=13%, signal=47%
KEGG_OXIDATIVE_PHOSPHORYLATION	KEGG_OXIDATIVE_PHOSPHORYLATION	Details ...	102	0.707028	1.46617	0.016	0.0524	0.199	4909	tags=55%, list=9%, signal=60%
KEGG_ALLOGRAFT_REJECTION	KEGG_ALLOGRAFT_REJECTION	Details ...	37	0.697068	1.46388	0	0.045	0.203	7221	tags=59%, list=13%, signal=69%
KEGG_PROTEASOME	KEGG_PROTEASOME	Details ...	45	0.716523	1.43891	0.021	0.0567143	0.281	5021	tags=60%, list=9%, signal=66%
KEGG_PARKINSONS_DISEASE	KEGG_PARKINSONS_DISEASE	Details ...	100	0.656816	1.37863	0.025	0.128375	0.524	5097	tags=54%, list=9%, signal=59%
KEGG_TERPENOID_BACKBONE_BIOSYNTHESIS	KEGG_TERPENOID_BACKBONE_BIOSYNTHESIS	Details ...	15	0.67212	1.34135	0.05	0.179555	0.639	3479	tags=47%, list=6%, signal=50%
KEGG_GALACTOSE_METABOLISM	KEGG_GALACTOSE_METABOLISM	Details ...	25	0.639705	1.33171	0.029	0.1796	0.665	4646	tags=48%, list=9%, signal=52%
KEGG_ASTHMA	KEGG_ASTHMA	Details ...	30	0.632988	1.31954	0.031	0.184091	0.693	5580	tags=40%, list=10%, signal=45%
KEGG_FRUCTOSE_AND_MANNOSE_METABOLISM	KEGG_FRUCTOSE_AND_MANNOSE_METABOLISM	Details ...	32	0.628433	1.31935	0.012	0.169	0.694	4998	tags=50%, list=9%, signal=55%
KEGG_TYROSINE_METABOLISM	KEGG_TYROSINE_METABOLISM	Details ...	40	0.613832	1.30516	0.062	0.179461	0.733	9983	tags=50%, list=18%, signal=61%
KEGG_ALZHEIMERS_DISEASE	KEGG_ALZHEIMERS_DISEASE	Details ...	146	0.585576	1.29192	0.004	0.187857	0.763	4877	tags=46%, list=9%, signal=50%
KEGG_ANTIGEN_PROCESSING_AND_PRESENTATION	KEGG_ANTIGEN_PROCESSING_AND_PRESENTATION	Details ...	88	0.573588	1.28071	0.021	0.196466	0.786	6455	tags=40%, list=12%, signal=45%
KEGG_HUNTINGTONS_DISEASE	KEGG_HUNTINGTONS_DISEASE	Details ...	161	0.57906	1.278	0.01	0.190062	0.794	3950	tags=45%, list=7%, signal=48%
KEGG_PENTOSE_PHOSPHATE_PATHWAY	KEGG_PENTOSE_PHOSPHATE_PATHWAY	Details ...	27	0.607803	1.26455	0.042	0.201764	0.827	8509	tags=56%, list=16%, signal=66%
KEGG_BASE_EXCISION_REPAIR	KEGG_BASE_EXCISION_REPAIR	Details ...	35	0.599514	1.25109	0.06	0.212888	0.853	8919	tags=60%, list=16%, signal=72%
KEGG_CARDIAC_MUSCLE_CONTRACTION	KEGG_CARDIAC_MUSCLE_CONTRACTION	Details ...	74	0.511175	1.16499	0.008	0.405104	0.963	3613	tags=28%, list=7%, signal=30%
KEGG_CYTOSOLIC_DNA_SENSING_PATHWAY	KEGG_CYTOSOLIC_DNA_SENSING_PATHWAY	Details ...	54	0.516019	1.15679	0.024	0.409199	0.972	5272	tags=33%, list=10%, signal=37%
KEGG_SYSTEMIC_LUPUS_ERYTHEMATOSUS	KEGG_SYSTEMIC_LUPUS_ERYTHEMATOSUS	Details ...	57	0.515596	1.15617	0.002	0.39138	0.973	5580	tags=37%, list=10%, signal=41%
KEGG_HOMOLOGOUS_RECOMBINATION	KEGG_HOMOLOGOUS_RECOMBINATION	Details ...	26	0.531365	1.13529	0.083	0.442226	0.984	6575	tags=50%, list=12%, signal=57%
KEGG_DRUG_METABOLISM_OTHER_ENZYMES	KEGG_DRUG_METABOLISM_OTHER_ENZYMES	Details ...	51	0.499384	1.12759	0.059	0.450695	0.986	26440	tags=67%, list=49%, signal=130%
KEGG_GLYCOSPHINGOLIPID_BIOSYNTHESIS_GANGLIO_SERIES	KEGG_GLYCOSPHINGOLIPID_BIOSYNTHESIS_GANGLIO_SERIES	Details ...	15	0.540445	1.12233	0.113	0.451791	0.99	8526	tags=53%, list=16%, signal=63%
KEGG_GLYCINE_SERINE_AND_THREONINE_METABOLISM	KEGG_GLYCINE_SERINE_AND_THREONINE_METABOLISM	Details ...	31	0.526599	1.11832	0.123	0.449359	0.991	25528	tags=90%, list=47%, signal=170%
KEGG_GLYCOLYSIS_GLUCONEOGENESIS	KEGG_GLYCOLYSIS_GLUCONEOGENESIS	Details ...	61	0.507358	1.11762	0.092	0.434768	0.991	7238	tags=39%, list=13%, signal=45%
KEGG_MATURITY_ONSET_DIABETES_OF_THE_YOUNG	KEGG_MATURITY_ONSET_DIABETES_OF_THE_YOUNG	Details ...	25	0.479492	1.0854	0.159	0.565482	0.997	26165	tags=44%, list=48%, signal=85%
KEGG_NICOTINATE_AND_NICOTINAMIDE_METABOLISM	KEGG_NICOTINATE_AND_NICOTINAMIDE_METABOLISM	Details ...	24	0.492782	1.07206	0.1	0.628714	0.997	27473	tags=96%, list=51%, signal=194%
KEGG_NUCLEOTIDE_EXCISION_REPAIR	KEGG_NUCLEOTIDE_EXCISION_REPAIR	Details ...	44	0.499424	1.07033	0.145	0.618276	0.997	6608	tags=52%, list=12%, signal=59%
KEGG_AMINO_SUGAR_AND_NUCLEOTIDE_SUGAR_METABOLISM	KEGG_AMINO_SUGAR_AND_NUCLEOTIDE_SUGAR_METABOLISM	Details ...	42	0.48287	1.0681	0.065	0.6144	0.997	5084	tags=36%, list=9%, signal=39%
KEGG_RNA_POLYMERASE	KEGG_RNA_POLYMERASE		28	0.50223	1.06796	0.154	0.595742	0.997	3700	tags=43%, list=7%, signal=46%
KEGG_GLYOXYLATE_AND_DICARBOXYLATE_METABOLISM	KEGG_GLYOXYLATE_AND_DICARBOXYLATE_METABOLISM		16	0.526919	1.06624	0.237	0.588313	0.997	5267	tags=44%, list=10%, signal=48%
KEGG_PORPHYRIN_AND_CHLOROPHYLL_METABOLISM	KEGG_PORPHYRIN_AND_CHLOROPHYLL_METABOLISM		40	0.489891	1.06393	0.161	0.586485	0.997	27113	tags=68%, list=50%, signal=135%
KEGG_METABOLISM_OF_XENOBIOTICS_BY_CYTOCHROME_P450	KEGG_METABOLISM_OF_XENOBIOTICS_BY_CYTOCHROME_P450		70	0.452183	1.049	0.142	0.688029	1	28718	tags=57%, list=53%, signal=121%
KEGG_PANTOTHENATE_AND_COA_BIOSYNTHESIS	KEGG_PANTOTHENATE_AND_COA_BIOSYNTHESIS		16	0.51498	1.0472	0.228	0.6852	1	4222	tags=31%, list=8%, signal=34%
KEGG_PYRIMIDINE_METABOLISM	KEGG_PYRIMIDINE_METABOLISM		97	0.466996	1.04517	0.077	0.684083	1	5530	tags=38%, list=10%, signal=42%
KEGG_N_GLYCAN_BIOSYNTHESIS	KEGG_N_GLYCAN_BIOSYNTHESIS		46	0.484777	1.04433	0.177	0.673108	1	6498	tags=43%, list=12%, signal=49%
KEGG_GLUTATHIONE_METABOLISM	KEGG_GLUTATHIONE_METABOLISM		50	0.466987	1.04303	0.132	0.66721	1	28718	tags=86%, list=53%, signal=183%
KEGG_DRUG_METABOLISM_CYTOCHROME_P450	KEGG_DRUG_METABOLISM_CYTOCHROME_P450		72	0.450158	1.04135	0.183	0.664564	1	28718	tags=54%, list=53%, signal=115%
KEGG_PRIMARY_IMMUNODEFICIENCY	KEGG_PRIMARY_IMMUNODEFICIENCY		35	0.494237	1.03882	0.229	0.6711	1	27419	tags=97%, list=51%, signal=196%
KEGG_PRIMARY_BILE_ACID_BIOSYNTHESIS	KEGG_PRIMARY_BILE_ACID_BIOSYNTHESIS		16	0.483302	1.03553	0.281	0.684707	1	27565	tags=75%, list=51%, signal=152%
KEGG_STEROID_HORMONE_BIOSYNTHESIS	KEGG_STEROID_HORMONE_BIOSYNTHESIS		55	0.446218	1.03303	0.175	0.692381	1	28910	tags=58%, list=53%, signal=124%
KEGG_GLYCOSAMINOGLYCAN_BIOSYNTHESIS_CHONDROITIN_SULFATE	KEGG_GLYCOSAMINOGLYCAN_BIOSYNTHESIS_CHONDROITIN_SULFATE		22	0.503827	1.03196	0.257	0.687325	1	4614	tags=41%, list=9%, signal=45%
KEGG_COMPLEMENT_AND_COAGULATION_CASCADES	KEGG_COMPLEMENT_AND_COAGULATION_CASCADES		69	0.456144	1.03136	0.155	0.677659	1	29042	tags=75%, list=54%, signal=162%
KEGG_PYRUVATE_METABOLISM	KEGG_PYRUVATE_METABOLISM		40	0.492419	1.03049	0.216	0.670844	1	8313	tags=52%, list=15%, signal=62%
KEGG_ONE_CARBON_POOL_BY_FOLATE	KEGG_ONE_CARBON_POOL_BY_FOLATE		17	0.509769	1.02965	0.288	0.665761	1	26517	tags=94%, list=49%, signal=184%
KEGG_RIG_I_LIKE_RECEPTOR_SIGNALING_PATHWAY	KEGG_RIG_I_LIKE_RECEPTOR_SIGNALING_PATHWAY		70	0.448941	1.02173	0.162	0.743192	1	8255	tags=39%, list=15%, signal=45%
KEGG_PEROXISOME	KEGG_PEROXISOME		78	0.453039	1.02167	0.109	0.728354	1	29615	tags=94%, list=55%, signal=206%
KEGG_STARCH_AND_SUCROSE_METABOLISM	KEGG_STARCH_AND_SUCROSE_METABOLISM		51	0.448041	1.02153	0.219	0.715347	1	29165	tags=65%, list=54%, signal=140%
KEGG_OLFACTORY_TRANSDUCTION	KEGG_OLFACTORY_TRANSDUCTION		387	0.342557	1.02136	0.175	0.70322	1	29871	tags=22%, list=55%, signal=49%
KEGG_HEMATOPOIETIC_CELL_LINEAGE	KEGG_HEMATOPOIETIC_CELL_LINEAGE		87	0.452942	1.01566	0.19	0.768431	1	29630	tags=94%, list=55%, signal=207%
KEGG_NEUROACTIVE_LIGAND_RECEPTOR_INTERACTION	KEGG_NEUROACTIVE_LIGAND_RECEPTOR_INTERACTION		272	0.422084	1.01526	0.071	0.759923	1	30299	tags=59%, list=56%, signal=133%
KEGG_NITROGEN_METABOLISM	KEGG_NITROGEN_METABOLISM		23	0.487608	1.01494	0.309	0.750773	1	27607	tags=91%, list=51%, signal=186%
KEGG_REGULATION_OF_AUTOPHAGY	KEGG_REGULATION_OF_AUTOPHAGY		35	0.446877	1.01328	0.312	0.762352	1	29255	tags=60%, list=54%, signal=130%
KEGG_RENIN_ANGIOTENSIN_SYSTEM	KEGG_RENIN_ANGIOTENSIN_SYSTEM		17	0.48298	1.0125	0.342	0.7622	1	27448	tags=71%, list=51%, signal=143%
KEGG_ABC_TRANSPORTERS	KEGG_ABC_TRANSPORTERS		44	0.45776	1.01074	0.273	0.7795	1	28871	tags=75%, list=53%, signal=160%
KEGG_CALCIUM_SIGNALING_PATHWAY	KEGG_CALCIUM_SIGNALING_PATHWAY		177	0.435246	1.00633	0.201	0.853053	1	30318	tags=79%, list=56%, signal=177%
KEGG_CITRATE_CYCLE_TCA_CYCLE	KEGG_CITRATE_CYCLE_TCA_CYCLE		31	0.502191	1.00537	0.303	0.859345	1	4696	tags=35%, list=9%, signal=39%
KEGG_JAK_STAT_SIGNALING_PATHWAY	KEGG_JAK_STAT_SIGNALING_PATHWAY		155	0.435127	1.00396	0.259	0.877305	1	30345	tags=81%, list=56%, signal=184%
KEGG_CYTOKINE_CYTOKINE_RECEPTOR_INTERACTION	KEGG_CYTOKINE_CYTOKINE_RECEPTOR_INTERACTION		264	0.43643	1.00386	0.187	0.864933	1	30386	tags=86%, list=56%, signal=194%
KEGG_AXON_GUIDANCE	KEGG_AXON_GUIDANCE		128	0.438337	1.00277	0.301	0.878115	1	30318	tags=87%, list=56%, signal=196%
KEGG_BASAL_CELL_CARCINOMA	KEGG_BASAL_CELL_CARCINOMA		55	0.447274	1.00269	0.298	0.86621	1	29868	tags=91%, list=55%, signal=202%
KEGG_REGULATION_OF_ACTIN_CYTOSKELETON	KEGG_REGULATION_OF_ACTIN_CYTOSKELETON		212	0.436077	1.00032	0.328	0.916825	1	30435	tags=85%, list=56%, signal=193%
KEGG_MELANOGENESIS	KEGG_MELANOGENESIS		101	0.439635	0.999525	0.376	0.925672	1	30253	tags=87%, list=56%, signal=197%
KEGG_AMINOACYL_TRNA_BIOSYNTHESIS	KEGG_AMINOACYL_TRNA_BIOSYNTHESIS		22	0.479366	0.998876	0.361	0.93183	1	5335	tags=41%, list=10%, signal=45%
KEGG_MAPK_SIGNALING_PATHWAY	KEGG_MAPK_SIGNALING_PATHWAY		266	0.433695	0.998607	0.49	0.925893	1	30565	tags=85%, list=56%, signal=193%
KEGG_PATHWAYS_IN_CANCER	KEGG_PATHWAYS_IN_CANCER		322	0.436498	0.998295	0.577	0.92194	1	30565	tags=91%, list=56%, signal=208%
KEGG_FOCAL_ADHESION	KEGG_FOCAL_ADHESION		197	0.43639	0.997527	0.334	0.933897	1	30443	tags=87%, list=56%, signal=197%
KEGG_PROGESTERONE_MEDIATED_OOCYTE_MATURATION	KEGG_PROGESTERONE_MEDIATED_OOCYTE_MATURATION		85	0.440084	0.996516	0.462	0.953667	1	30300	tags=92%, list=56%, signal=207%
KEGG_TIGHT_JUNCTION	KEGG_TIGHT_JUNCTION		129	0.433192	0.99636	0.529	0.945585	1	30515	tags=82%, list=56%, signal=187%
KEGG_MELANOMA	KEGG_MELANOMA		71	0.436867	0.995728	0.433	0.953366	1	30253	tags=80%, list=56%, signal=181%
KEGG_PURINE_METABOLISM	KEGG_PURINE_METABOLISM		153	0.436941	0.995598	0.597	0.94418	1	30499	tags=92%, list=56%, signal=210%
KEGG_ADIPOCYTOKINE_SIGNALING_PATHWAY	KEGG_ADIPOCYTOKINE_SIGNALING_PATHWAY		66	0.441228	0.995586	0.483	0.931794	1	30216	tags=91%, list=56%, signal=205%
KEGG_ENDOCYTOSIS	KEGG_ENDOCYTOSIS		181	0.439359	0.9954	0.49	0.925473	1	30425	tags=95%, list=56%, signal=216%
KEGG_EPITHELIAL_CELL_SIGNALING_IN_HELICOBACTER_PYLORI_INFECTION	KEGG_EPITHELIAL_CELL_SIGNALING_IN_HELICOBACTER_PYLORI_INFECTION		68	0.444174	0.995098	0.372	0.92292	1	30060	tags=91%, list=55%, signal=204%
KEGG_LEUKOCYTE_TRANSENDOTHELIAL_MIGRATION	KEGG_LEUKOCYTE_TRANSENDOTHELIAL_MIGRATION		115	0.434856	0.994906	0.503	0.917131	1	30435	tags=84%, list=56%, signal=192%
KEGG_NATURAL_KILLER_CELL_MEDIATED_CYTOTOXICITY	KEGG_NATURAL_KILLER_CELL_MEDIATED_CYTOTOXICITY		137	0.437053	0.994263	0.327	0.924961	1	30318	tags=81%, list=56%, signal=183%
KEGG_CHEMOKINE_SIGNALING_PATHWAY	KEGG_CHEMOKINE_SIGNALING_PATHWAY		189	0.438135	0.994262	0.479	0.913205	1	30434	tags=92%, list=56%, signal=209%
KEGG_T_CELL_RECEPTOR_SIGNALING_PATHWAY	KEGG_T_CELL_RECEPTOR_SIGNALING_PATHWAY		107	0.441188	0.993059	0.504	0.9401	1	30318	tags=96%, list=56%, signal=218%
KEGG_INSULIN_SIGNALING_PATHWAY	KEGG_INSULIN_SIGNALING_PATHWAY		136	0.435926	0.992946	0.612	0.931975	1	30492	tags=88%, list=56%, signal=201%
KEGG_CELL_ADHESION_MOLECULES_CAMS	KEGG_CELL_ADHESION_MOLECULES_CAMS		133	0.433554	0.991731	0.655	0.959272	1	30520	tags=84%, list=56%, signal=192%
KEGG_TASTE_TRANSDUCTION	KEGG_TASTE_TRANSDUCTION		52	0.435431	0.991082	0.451	0.969012	1	30025	tags=71%, list=55%, signal=159%
KEGG_NOTCH_SIGNALING_PATHWAY	KEGG_NOTCH_SIGNALING_PATHWAY		47	0.454102	0.99094	0.376	0.961723	1	29589	tags=96%, list=55%, signal=210%
KEGG_SMALL_CELL_LUNG_CANCER	KEGG_SMALL_CELL_LUNG_CANCER		84	0.437685	0.989872	0.646	0.983203	1	30443	tags=93%, list=56%, signal=211%
KEGG_GAP_JUNCTION	KEGG_GAP_JUNCTION		88	0.438782	0.989392	0.482	0.986729	1	30253	tags=85%, list=56%, signal=192%
KEGG_VEGF_SIGNALING_PATHWAY	KEGG_VEGF_SIGNALING_PATHWAY		76	0.436185	0.989252	0.623	0.979663	1	30409	tags=86%, list=56%, signal=194%
KEGG_PPAR_SIGNALING_PATHWAY	KEGG_PPAR_SIGNALING_PATHWAY		69	0.435699	0.988992	0.474	0.976632	1	30264	tags=78%, list=56%, signal=177%
KEGG_FC_EPSILON_RI_SIGNALING_PATHWAY	KEGG_FC_EPSILON_RI_SIGNALING_PATHWAY		79	0.436758	0.988864	0.627	0.969397	1	30409	tags=87%, list=56%, signal=198%
KEGG_HYPERTROPHIC_CARDIOMYOPATHY_HCM	KEGG_HYPERTROPHIC_CARDIOMYOPATHY_HCM		83	0.433967	0.988823	0.561	0.959606	1	30359	tags=78%, list=56%, signal=178%
KEGG_OOCYTE_MEIOSIS	KEGG_OOCYTE_MEIOSIS		113	0.435716	0.988818	0.798	0.949166	1	30541	tags=91%, list=56%, signal=208%
KEGG_TGF_BETA_SIGNALING_PATHWAY	KEGG_TGF_BETA_SIGNALING_PATHWAY		86	0.438322	0.988625	0.552	0.944176	1	30386	tags=91%, list=56%, signal=206%
KEGG_WNT_SIGNALING_PATHWAY	KEGG_WNT_SIGNALING_PATHWAY		151	0.435992	0.988401	0.731	0.940163	1	30541	tags=91%, list=56%, signal=208%
KEGG_VIBRIO_CHOLERAE_INFECTION	KEGG_VIBRIO_CHOLERAE_INFECTION		54	0.444321	0.988294	0.399	0.933258	1	29946	tags=85%, list=55%, signal=190%
KEGG_GNRH_SIGNALING_PATHWAY	KEGG_GNRH_SIGNALING_PATHWAY		101	0.434692	0.988052	0.555	0.930106	1	30409	tags=81%, list=56%, signal=184%
KEGG_NEUROTROPHIN_SIGNALING_PATHWAY	KEGG_NEUROTROPHIN_SIGNALING_PATHWAY		126	0.438239	0.987699	0.612	0.929473	1	30443	tags=93%, list=56%, signal=211%
KEGG_LONG_TERM_DEPRESSION	KEGG_LONG_TERM_DEPRESSION		68	0.432289	0.987576	0.541	0.922823	1	30409	tags=74%, list=56%, signal=167%
KEGG_APOPTOSIS	KEGG_APOPTOSIS		87	0.437843	0.987294	0.679	0.920743	1	30443	tags=93%, list=56%, signal=212%
KEGG_UBIQUITIN_MEDIATED_PROTEOLYSIS	KEGG_UBIQUITIN_MEDIATED_PROTEOLYSIS		131	0.438002	0.98711	0.913	0.91595	1	30541	tags=99%, list=56%, signal=226%
KEGG_GLYCEROLIPID_METABOLISM	KEGG_GLYCEROLIPID_METABOLISM		49	0.440404	0.98705	0.491	0.908263	1	30136	tags=84%, list=56%, signal=188%
KEGG_PANCREATIC_CANCER	KEGG_PANCREATIC_CANCER		69	0.439891	0.986915	0.657	0.902751	1	30386	tags=97%, list=56%, signal=220%
KEGG_PROSTATE_CANCER	KEGG_PROSTATE_CANCER		89	0.437397	0.986738	0.766	0.898248	1	30492	tags=94%, list=56%, signal=215%
KEGG_VASCULAR_SMOOTH_MUSCLE_CONTRACTION	KEGG_VASCULAR_SMOOTH_MUSCLE_CONTRACTION		112	0.433432	0.986401	0.503	0.89748	1	30409	tags=78%, list=56%, signal=176%
KEGG_TOLL_LIKE_RECEPTOR_SIGNALING_PATHWAY	KEGG_TOLL_LIKE_RECEPTOR_SIGNALING_PATHWAY		102	0.436561	0.985456	0.529	0.910913	1	30401	tags=87%, list=56%, signal=198%
KEGG_GLIOMA	KEGG_GLIOMA		65	0.440647	0.9852	0.556	0.907972	1	30253	tags=91%, list=56%, signal=205%
KEGG_GLYCEROPHOSPHOLIPID_METABOLISM	KEGG_GLYCEROPHOSPHOLIPID_METABOLISM		76	0.435542	0.985188	0.615	0.899524	1	30409	tags=86%, list=56%, signal=194%
KEGG_PROXIMAL_TUBULE_BICARBONATE_RECLAMATION	KEGG_PROXIMAL_TUBULE_BICARBONATE_RECLAMATION		23	0.46076	0.98497	0.44	0.896057	1	29020	tags=87%, list=53%, signal=187%
KEGG_ARACHIDONIC_ACID_METABOLISM	KEGG_ARACHIDONIC_ACID_METABOLISM		58	0.430148	0.984941	0.583	0.8883	1	30409	tags=72%, list=56%, signal=165%
KEGG_PHOSPHATIDYLINOSITOL_SIGNALING_SYSTEM	KEGG_PHOSPHATIDYLINOSITOL_SIGNALING_SYSTEM		76	0.438297	0.984809	0.674	0.883037	1	30422	tags=93%, list=56%, signal=212%
KEGG_ARGININE_AND_PROLINE_METABOLISM	KEGG_ARGININE_AND_PROLINE_METABOLISM		53	0.442225	0.984091	0.478	0.890495	1	30136	tags=91%, list=56%, signal=203%
KEGG_DILATED_CARDIOMYOPATHY	KEGG_DILATED_CARDIOMYOPATHY		90	0.433476	0.983744	0.566	0.890309	1	30359	tags=77%, list=56%, signal=174%
KEGG_CHRONIC_MYELOID_LEUKEMIA	KEGG_CHRONIC_MYELOID_LEUKEMIA		73	0.438753	0.983581	0.734	0.88627	1	30434	tags=96%, list=56%, signal=218%
KEGG_COLORECTAL_CANCER	KEGG_COLORECTAL_CANCER		62	0.4387	0.9835	0.754	0.880018	1	30443	tags=97%, list=56%, signal=220%
KEGG_TYPE_II_DIABETES_MELLITUS	KEGG_TYPE_II_DIABETES_MELLITUS		47	0.43742	0.983111	0.578	0.881035	1	30253	tags=83%, list=56%, signal=187%
KEGG_MTOR_SIGNALING_PATHWAY	KEGG_MTOR_SIGNALING_PATHWAY		51	0.44162	0.982377	0.61	0.888527	1	30264	tags=96%, list=56%, signal=217%
KEGG_B_CELL_RECEPTOR_SIGNALING_PATHWAY	KEGG_B_CELL_RECEPTOR_SIGNALING_PATHWAY		75	0.440879	0.982286	0.613	0.882583	1	30318	tags=96%, list=56%, signal=217%
KEGG_ARRHYTHMOGENIC_RIGHT_VENTRICULAR_CARDIOMYOPATHY_ARVC	KEGG_ARRHYTHMOGENIC_RIGHT_VENTRICULAR_CARDIOMYOPATHY_ARVC		74	0.433302	0.981517	0.573	0.890958	1	30359	tags=77%, list=56%, signal=175%
KEGG_SNARE_INTERACTIONS_IN_VESICULAR_TRANSPORT	KEGG_SNARE_INTERACTIONS_IN_VESICULAR_TRANSPORT		38	0.443996	0.980513	0.644	0.903043	1	30151	tags=97%, list=56%, signal=219%
KEGG_ACUTE_MYELOID_LEUKEMIA	KEGG_ACUTE_MYELOID_LEUKEMIA		57	0.442116	0.980127	0.632	0.903237	1	30253	tags=96%, list=56%, signal=218%
KEGG_P53_SIGNALING_PATHWAY	KEGG_P53_SIGNALING_PATHWAY		67	0.437826	0.980055	0.865	0.896983	1	30491	tags=97%, list=56%, signal=221%
KEGG_CELL_CYCLE	KEGG_CELL_CYCLE		125	0.438544	0.979575	0.888	0.898533	1	30519	tags=100%, list=56%, signal=228%
KEGG_ERBB_SIGNALING_PATHWAY	KEGG_ERBB_SIGNALING_PATHWAY		86	0.436001	0.979065	0.821	0.90024	1	30531	tags=92%, list=56%, signal=210%
KEGG_ENDOMETRIAL_CANCER	KEGG_ENDOMETRIAL_CANCER		52	0.440861	0.978827	0.589	0.897188	1	30264	tags=92%, list=56%, signal=209%
KEGG_AMYOTROPHIC_LATERAL_SCLEROSIS_ALS	KEGG_AMYOTROPHIC_LATERAL_SCLEROSIS_ALS		53	0.43564	0.978131	0.695	0.902968	1	30443	tags=85%, list=56%, signal=193%
KEGG_DNA_REPLICATION	KEGG_DNA_REPLICATION		36	0.47886	0.977857	0.367	0.900549	1	9307	tags=58%, list=17%, signal=70%
KEGG_LEISHMANIA_INFECTION	KEGG_LEISHMANIA_INFECTION		72	0.439615	0.977066	0.749	0.90632	1	30401	tags=97%, list=56%, signal=221%
KEGG_HEDGEHOG_SIGNALING_PATHWAY	KEGG_HEDGEHOG_SIGNALING_PATHWAY		56	0.432911	0.977036	0.816	0.899556	1	30541	tags=84%, list=56%, signal=192%
KEGG_PATHOGENIC_ESCHERICHIA_COLI_INFECTION	KEGG_PATHOGENIC_ESCHERICHIA_COLI_INFECTION		56	0.439813	0.97682	0.702	0.89578	1	30342	tags=95%, list=56%, signal=214%
KEGG_INTESTINAL_IMMUNE_NETWORK_FOR_IGA_PRODUCTION	KEGG_INTESTINAL_IMMUNE_NETWORK_FOR_IGA_PRODUCTION		48	0.440106	0.976627	0.731	0.891634	1	4898	tags=31%, list=9%, signal=34%
KEGG_GLYCOSYLPHOSPHATIDYLINOSITOL_GPI_ANCHOR_BIOSYNTHESIS	KEGG_GLYCOSYLPHOSPHATIDYLINOSITOL_GPI_ANCHOR_BIOSYNTHESIS		25	0.451969	0.975964	0.565	0.89497	1	29747	tags=100%, list=55%, signal=221%
KEGG_NOD_LIKE_RECEPTOR_SIGNALING_PATHWAY	KEGG_NOD_LIKE_RECEPTOR_SIGNALING_PATHWAY		62	0.439335	0.97578	0.78	0.890839	1	30401	tags=97%, list=56%, signal=220%
KEGG_VIRAL_MYOCARDITIS	KEGG_VIRAL_MYOCARDITIS		70	0.433796	0.97549	0.823	0.888283	1	30531	tags=84%, list=56%, signal=192%
KEGG_RETINOL_METABOLISM	KEGG_RETINOL_METABOLISM		64	0.414706	0.97517	0.562	0.886561	1	30462	tags=52%, list=56%, signal=117%
KEGG_RENAL_CELL_CARCINOMA	KEGG_RENAL_CELL_CARCINOMA		66	0.438176	0.97456	0.767	0.888187	1	30434	tags=94%, list=56%, signal=214%
KEGG_INOSITOL_PHOSPHATE_METABOLISM	KEGG_INOSITOL_PHOSPHATE_METABOLISM		54	0.438393	0.974547	0.754	0.881693	1	30422	tags=94%, list=56%, signal=215%
KEGG_PRION_DISEASES	KEGG_PRION_DISEASES		35	0.439769	0.973911	0.686	0.883585	1	30253	tags=89%, list=56%, signal=200%
KEGG_LONG_TERM_POTENTIATION	KEGG_LONG_TERM_POTENTIATION		70	0.435893	0.971988	0.58	0.902214	1	30318	tags=79%, list=56%, signal=178%
KEGG_BLADDER_CANCER	KEGG_BLADDER_CANCER		41	0.441051	0.971888	0.658	0.896789	1	30253	tags=93%, list=56%, signal=209%
KEGG_SELENOAMINO_ACID_METABOLISM	KEGG_SELENOAMINO_ACID_METABOLISM		24	0.454536	0.970762	0.492	0.904101	1	29442	tags=92%, list=54%, signal=200%
KEGG_VASOPRESSIN_REGULATED_WATER_REABSORPTION	KEGG_VASOPRESSIN_REGULATED_WATER_REABSORPTION		44	0.439036	0.970438	0.717	0.9011	1	30327	tags=91%, list=56%, signal=206%
KEGG_FC_GAMMA_R_MEDIATED_PHAGOCYTOSIS	KEGG_FC_GAMMA_R_MEDIATED_PHAGOCYTOSIS		96	0.439091	0.968719	0.683	0.914564	1	30434	tags=97%, list=56%, signal=220%
KEGG_CYSTEINE_AND_METHIONINE_METABOLISM	KEGG_CYSTEINE_AND_METHIONINE_METABOLISM		34	0.4376	0.968718	0.708	0.908085	1	30284	tags=85%, list=56%, signal=193%
KEGG_LYSINE_DEGRADATION	KEGG_LYSINE_DEGRADATION		42	0.440702	0.96692	0.783	0.920472	1	30305	tags=95%, list=56%, signal=216%
KEGG_NON_SMALL_CELL_LUNG_CANCER	KEGG_NON_SMALL_CELL_LUNG_CANCER		54	0.435572	0.966621	0.915	0.917035	1	30565	tags=93%, list=56%, signal=212%
KEGG_LYSOSOME	KEGG_LYSOSOME		121	0.441849	0.966198	0.53	0.914896	1	30315	tags=98%, list=56%, signal=222%
KEGG_PROTEIN_EXPORT	KEGG_PROTEIN_EXPORT		24	0.461466	0.96575	0.457	0.91271	1	29176	tags=96%, list=54%, signal=207%
KEGG_ADHERENS_JUNCTION	KEGG_ADHERENS_JUNCTION		72	0.436956	0.964941	0.833	0.913972	1	30487	tags=93%, list=56%, signal=212%
KEGG_BASAL_TRANSCRIPTION_FACTORS	KEGG_BASAL_TRANSCRIPTION_FACTORS		35	0.439702	0.963321	0.843	0.921728	1	30385	tags=97%, list=56%, signal=221%
KEGG_ETHER_LIPID_METABOLISM	KEGG_ETHER_LIPID_METABOLISM		33	0.430675	0.962823	0.824	0.919453	1	30409	tags=76%, list=56%, signal=172%
KEGG_TRYPTOPHAN_METABOLISM	KEGG_TRYPTOPHAN_METABOLISM		39	0.439138	0.958731	0.617	0.94351	1	30136	tags=82%, list=56%, signal=184%
KEGG_ALDOSTERONE_REGULATED_SODIUM_REABSORPTION	KEGG_ALDOSTERONE_REGULATED_SODIUM_REABSORPTION		42	0.440614	0.956983	0.668	0.948807	1	30264	tags=93%, list=56%, signal=210%
KEGG_MISMATCH_REPAIR	KEGG_MISMATCH_REPAIR		23	0.463826	0.954549	0.475	0.956324	1	29103	tags=100%, list=54%, signal=216%
KEGG_O_GLYCAN_BIOSYNTHESIS	KEGG_O_GLYCAN_BIOSYNTHESIS		29	0.43449	0.952575	0.933	0.960237	1	30536	tags=90%, list=56%, signal=205%
KEGG_RNA_DEGRADATION	KEGG_RNA_DEGRADATION		57	0.437079	0.951775	0.91	0.958261	1	30524	tags=96%, list=56%, signal=220%
KEGG_PENTOSE_AND_GLUCURONATE_INTERCONVERSIONS	KEGG_PENTOSE_AND_GLUCURONATE_INTERCONVERSIONS		28	0.451013	0.951519	0.47	0.953356	1	28900	tags=61%, list=53%, signal=130%
KEGG_SPHINGOLIPID_METABOLISM	KEGG_SPHINGOLIPID_METABOLISM		39	0.439835	0.951234	0.861	0.948548	1	30376	tags=97%, list=56%, signal=221%
KEGG_GLYCOSPHINGOLIPID_BIOSYNTHESIS_LACTO_AND_NEOLACTO_SERIES	KEGG_GLYCOSPHINGOLIPID_BIOSYNTHESIS_LACTO_AND_NEOLACTO_SERIES		26	0.445925	0.950506	0.627	0.946294	1	29814	tags=85%, list=55%, signal=188%
KEGG_THYROID_CANCER	KEGG_THYROID_CANCER		29	0.440795	0.949813	0.819	0.943674	1	30314	tags=97%, list=56%, signal=219%
KEGG_GLYCOSAMINOGLYCAN_DEGRADATION	KEGG_GLYCOSAMINOGLYCAN_DEGRADATION		21	0.458377	0.948926	0.566	0.941854	1	29263	tags=90%, list=54%, signal=196%
KEGG_HISTIDINE_METABOLISM	KEGG_HISTIDINE_METABOLISM		28	0.441443	0.948707	0.688	0.936944	1	30136	tags=89%, list=56%, signal=201%
KEGG_ECM_RECEPTOR_INTERACTION	KEGG_ECM_RECEPTOR_INTERACTION		84	0.431476	0.947252	0.786	0.937919	1	30540	tags=81%, list=56%, signal=185%
KEGG_SPLICEOSOME	KEGG_SPLICEOSOME		127	0.437799	0.946622	0.968	0.934671	1	30551	tags=99%, list=56%, signal=227%
KEGG_FATTY_ACID_METABOLISM	KEGG_FATTY_ACID_METABOLISM		42	0.438563	0.94646	0.654	0.929537	1	30136	tags=79%, list=56%, signal=177%
KEGG_ALANINE_ASPARTATE_AND_GLUTAMATE_METABOLISM	KEGG_ALANINE_ASPARTATE_AND_GLUTAMATE_METABOLISM		30	0.436525	0.943108	0.831	0.937546	1	30349	tags=87%, list=56%, signal=197%
KEGG_OTHER_GLYCAN_DEGRADATION	KEGG_OTHER_GLYCAN_DEGRADATION		16	0.498463	0.942622	0.446	0.933615	1	27139	tags=94%, list=50%, signal=188%
KEGG_STEROID_BIOSYNTHESIS	KEGG_STEROID_BIOSYNTHESIS		17	0.467333	0.942315	0.544	0.929145	1	28910	tags=100%, list=53%, signal=214%
KEGG_BUTANOATE_METABOLISM	KEGG_BUTANOATE_METABOLISM		34	0.43521	0.94155	0.752	0.926548	1	30349	tags=79%, list=56%, signal=180%
KEGG_BIOSYNTHESIS_OF_UNSATURATED_FATTY_ACIDS	KEGG_BIOSYNTHESIS_OF_UNSATURATED_FATTY_ACIDS		22	0.437484	0.939919	0.944	0.927024	1	30478	tags=95%, list=56%, signal=218%
KEGG_PROPANOATE_METABOLISM	KEGG_PROPANOATE_METABOLISM		32	0.440681	0.937338	0.826	0.930553	1	30321	tags=97%, list=56%, signal=219%
KEGG_ALPHA_LINOLENIC_ACID_METABOLISM	KEGG_ALPHA_LINOLENIC_ACID_METABOLISM		19	0.425563	0.936642	0.762	0.927354	1	6674	tags=26%, list=12%, signal=30%
KEGG_BETA_ALANINE_METABOLISM	KEGG_BETA_ALANINE_METABOLISM		22	0.442009	0.936508	0.788	0.922282	1	30136	tags=91%, list=56%, signal=204%
KEGG_VALINE_LEUCINE_AND_ISOLEUCINE_DEGRADATION	KEGG_VALINE_LEUCINE_AND_ISOLEUCINE_DEGRADATION		43	0.441019	0.931893	0.739	0.931205	1	30321	tags=98%, list=56%, signal=221%
KEGG_LINOLEIC_ACID_METABOLISM	KEGG_LINOLEIC_ACID_METABOLISM		29	0.41261	0.931195	0.787	0.927844	1	30409	tags=52%, list=56%, signal=118%
KEGG_GLYCOSAMINOGLYCAN_BIOSYNTHESIS_HEPARAN_SULFATE	KEGG_GLYCOSAMINOGLYCAN_BIOSYNTHESIS_HEPARAN_SULFATE		26	0.43392	0.921767	0.88	0.949959	1	30404	tags=81%, list=56%, signal=184%
KEGG_PHENYLALANINE_METABOLISM	KEGG_PHENYLALANINE_METABOLISM		17	0.43589	0.907254	0.819	0.978613	1	30347	tags=82%, list=56%, signal=187%
KEGG_DORSO_VENTRAL_AXIS_FORMATION	KEGG_DORSO_VENTRAL_AXIS_FORMATION		24	0.438454	0.888955	0.807	0.995032	1	30253	tags=83%, list=56%, signal=188%
KEGG_GLYCOSAMINOGLYCAN_BIOSYNTHESIS_KERATAN_SULFATE	KEGG_GLYCOSAMINOGLYCAN_BIOSYNTHESIS_KERATAN_SULFATE		15	0.435921	0.887709	0.973	0.990259	1	30536	tags=93%, list=56%, signal=213%
KEGG_ASCORBATE_AND_ALDARATE_METABOLISM	KEGG_ASCORBATE_AND_ALDARATE_METABOLISM		25	0.427054	0.868797	0.714	0.993668	1	30136	tags=56%, list=56%, signal=126%

## Sheet: PRDX1
NAME	GS<br> follow link to MSigDB	GS DETAILS	SIZE	ES	NES	NOM p-val	FDR q-val	FWER p-val	RANK AT MAX	LEADING EDGE
KEGG_OTHER_GLYCAN_DEGRADATION	KEGG_OTHER_GLYCAN_DEGRADATION	Details ...	16	0.796459	1.49461	0.012	0.153	0.132	7160	tags=75%, list=13%, signal=86%
KEGG_GALACTOSE_METABOLISM	KEGG_GALACTOSE_METABOLISM	Details ...	25	0.672728	1.39479	0.014	0.387501	0.425	10634	tags=60%, list=20%, signal=75%
KEGG_GLYOXYLATE_AND_DICARBOXYLATE_METABOLISM	KEGG_GLYOXYLATE_AND_DICARBOXYLATE_METABOLISM	Details ...	16	0.651544	1.32525	0.029	0.588999	0.66	12298	tags=50%, list=23%, signal=65%
KEGG_GLYCOSAMINOGLYCAN_DEGRADATION	KEGG_GLYCOSAMINOGLYCAN_DEGRADATION	Details ...	21	0.636689	1.31244	0.034	0.508749	0.701	10927	tags=62%, list=20%, signal=77%
KEGG_PROTEASOME	KEGG_PROTEASOME	Details ...	45	0.6451	1.30206	0.086	0.446799	0.724	9976	tags=58%, list=18%, signal=71%
KEGG_CITRATE_CYCLE_TCA_CYCLE	KEGG_CITRATE_CYCLE_TCA_CYCLE	Details ...	31	0.626605	1.27198	0.075	0.483499	0.785	10754	tags=55%, list=20%, signal=68%
KEGG_ANTIGEN_PROCESSING_AND_PRESENTATION	KEGG_ANTIGEN_PROCESSING_AND_PRESENTATION	Details ...	88	0.570639	1.27169	0.027	0.415856	0.786	10086	tags=36%, list=19%, signal=45%
KEGG_OXIDATIVE_PHOSPHORYLATION	KEGG_OXIDATIVE_PHOSPHORYLATION	Details ...	102	0.587132	1.22738	0.117	0.536373	0.852	12517	tags=66%, list=23%, signal=85%
KEGG_GLYCOSPHINGOLIPID_BIOSYNTHESIS_GANGLIO_SERIES	KEGG_GLYCOSPHINGOLIPID_BIOSYNTHESIS_GANGLIO_SERIES	Details ...	15	0.577952	1.19008	0.046	0.639887	0.905	7291	tags=47%, list=13%, signal=54%
KEGG_LYSOSOME	KEGG_LYSOSOME	Details ...	121	0.542242	1.18421	0.069	0.602599	0.91	9905	tags=55%, list=18%, signal=67%
KEGG_FC_GAMMA_R_MEDIATED_PHAGOCYTOSIS	KEGG_FC_GAMMA_R_MEDIATED_PHAGOCYTOSIS	Details ...	96	0.54068	1.18416	0.041	0.547908	0.91	13200	tags=56%, list=24%, signal=74%
KEGG_PARKINSONS_DISEASE	KEGG_PARKINSONS_DISEASE	Details ...	100	0.553066	1.16851	0.132	0.569332	0.928	12393	tags=61%, list=23%, signal=79%
KEGG_VIBRIO_CHOLERAE_INFECTION	KEGG_VIBRIO_CHOLERAE_INFECTION	Details ...	54	0.517594	1.14857	0.028	0.618767	0.953	9561	tags=44%, list=18%, signal=54%
KEGG_ALZHEIMERS_DISEASE	KEGG_ALZHEIMERS_DISEASE	Details ...	146	0.515139	1.13953	0.069	0.621998	0.973	12596	tags=60%, list=23%, signal=77%
KEGG_ALLOGRAFT_REJECTION	KEGG_ALLOGRAFT_REJECTION	Details ...	37	0.536144	1.12938	0.117	0.638865	0.983	9493	tags=41%, list=17%, signal=49%
KEGG_GRAFT_VERSUS_HOST_DISEASE	KEGG_GRAFT_VERSUS_HOST_DISEASE	Details ...	41	0.536667	1.12665	0.134	0.614936	0.987	3204	tags=29%, list=6%, signal=31%
KEGG_VASOPRESSIN_REGULATED_WATER_REABSORPTION	KEGG_VASOPRESSIN_REGULATED_WATER_REABSORPTION	Details ...	44	0.507258	1.1193	0.042	0.619881	0.988	26467	tags=91%, list=49%, signal=177%
KEGG_CARDIAC_MUSCLE_CONTRACTION	KEGG_CARDIAC_MUSCLE_CONTRACTION	Details ...	74	0.489487	1.11623	0.012	0.601666	0.991	11765	tags=45%, list=22%, signal=57%
KEGG_BLADDER_CANCER	KEGG_BLADDER_CANCER	Details ...	41	0.508098	1.11484	0.052	0.577683	0.992	26511	tags=93%, list=49%, signal=181%
KEGG_GLUTATHIONE_METABOLISM	KEGG_GLUTATHIONE_METABOLISM	Details ...	50	0.497945	1.11106	0.036	0.569699	0.994	8249	tags=42%, list=15%, signal=49%
KEGG_TYPE_I_DIABETES_MELLITUS	KEGG_TYPE_I_DIABETES_MELLITUS	Details ...	43	0.519685	1.11057	0.129	0.545952	0.994	12311	tags=44%, list=23%, signal=57%
KEGG_HUNTINGTONS_DISEASE	KEGG_HUNTINGTONS_DISEASE	Details ...	161	0.501691	1.1096	0.084	0.526181	0.994	12393	tags=54%, list=23%, signal=70%
KEGG_PANTOTHENATE_AND_COA_BIOSYNTHESIS	KEGG_PANTOTHENATE_AND_COA_BIOSYNTHESIS	Details ...	16	0.54599	1.10737	0.154	0.514	0.996	10835	tags=56%, list=20%, signal=70%
KEGG_RIBOSOME	KEGG_RIBOSOME	Details ...	88	0.585666	1.10471	0.266	0.506125	0.997	14219	tags=72%, list=26%, signal=97%
KEGG_ALPHA_LINOLENIC_ACID_METABOLISM	KEGG_ALPHA_LINOLENIC_ACID_METABOLISM	Details ...	19	0.501751	1.10208	0.103	0.49944	0.998	25474	tags=58%, list=47%, signal=109%
KEGG_EPITHELIAL_CELL_SIGNALING_IN_HELICOBACTER_PYLORI_INFECTION	KEGG_EPITHELIAL_CELL_SIGNALING_IN_HELICOBACTER_PYLORI_INFECTION	Details ...	68	0.491577	1.09949	0.03	0.492577	0.998	9583	tags=43%, list=18%, signal=52%
KEGG_GLYCOLYSIS_GLUCONEOGENESIS	KEGG_GLYCOLYSIS_GLUCONEOGENESIS	Details ...	61	0.494559	1.09774	0.089	0.483815	0.998	10634	tags=46%, list=20%, signal=57%
KEGG_NOTCH_SIGNALING_PATHWAY	KEGG_NOTCH_SIGNALING_PATHWAY	Details ...	47	0.505438	1.09419	0.094	0.484072	0.999	26746	tags=96%, list=49%, signal=189%
KEGG_NICOTINATE_AND_NICOTINAMIDE_METABOLISM	KEGG_NICOTINATE_AND_NICOTINAMIDE_METABOLISM	Details ...	24	0.502486	1.0936	0.076	0.470276	0.999	26899	tags=96%, list=50%, signal=190%
KEGG_TOLL_LIKE_RECEPTOR_SIGNALING_PATHWAY	KEGG_TOLL_LIKE_RECEPTOR_SIGNALING_PATHWAY	Details ...	102	0.478809	1.07855	0.061	0.535434	0.999	11927	tags=42%, list=22%, signal=54%
KEGG_GLYCOSYLPHOSPHATIDYLINOSITOL_GPI_ANCHOR_BIOSYNTHESIS	KEGG_GLYCOSYLPHOSPHATIDYLINOSITOL_GPI_ANCHOR_BIOSYNTHESIS		25	0.49729	1.07615	0.092	0.533355	0.999	27289	tags=100%, list=50%, signal=201%
KEGG_TASTE_TRANSDUCTION	KEGG_TASTE_TRANSDUCTION		52	0.470129	1.0712	0.077	0.547188	0.999	27677	tags=71%, list=51%, signal=145%
KEGG_AMINO_SUGAR_AND_NUCLEOTIDE_SUGAR_METABOLISM	KEGG_AMINO_SUGAR_AND_NUCLEOTIDE_SUGAR_METABOLISM		42	0.479142	1.06168	0.062	0.592212	1	5942	tags=38%, list=11%, signal=43%
KEGG_DORSO_VENTRAL_AXIS_FORMATION	KEGG_DORSO_VENTRAL_AXIS_FORMATION		24	0.526917	1.06124	0.238	0.578059	1	10873	tags=42%, list=20%, signal=52%
KEGG_LEISHMANIA_INFECTION	KEGG_LEISHMANIA_INFECTION		72	0.473622	1.05071	0.093	0.638829	1	11372	tags=49%, list=21%, signal=61%
KEGG_NATURAL_KILLER_CELL_MEDIATED_CYTOTOXICITY	KEGG_NATURAL_KILLER_CELL_MEDIATED_CYTOTOXICITY		137	0.459557	1.04625	0.083	0.660167	1	10146	tags=31%, list=19%, signal=38%
KEGG_PRIMARY_IMMUNODEFICIENCY	KEGG_PRIMARY_IMMUNODEFICIENCY		35	0.494821	1.04346	0.217	0.66846	1	27347	tags=97%, list=50%, signal=196%
KEGG_PANCREATIC_CANCER	KEGG_PANCREATIC_CANCER		69	0.465362	1.04089	0.085	0.675394	1	28959	tags=97%, list=53%, signal=208%
KEGG_CHRONIC_MYELOID_LEUKEMIA	KEGG_CHRONIC_MYELOID_LEUKEMIA		73	0.464452	1.03943	0.081	0.67182	1	28959	tags=96%, list=53%, signal=205%
KEGG_B_CELL_RECEPTOR_SIGNALING_PATHWAY	KEGG_B_CELL_RECEPTOR_SIGNALING_PATHWAY		75	0.464935	1.03175	0.166	0.737	1	28959	tags=96%, list=53%, signal=206%
KEGG_ERBB_SIGNALING_PATHWAY	KEGG_ERBB_SIGNALING_PATHWAY		86	0.459102	1.03158	0.102	0.721147	1	29150	tags=92%, list=54%, signal=198%
KEGG_COLORECTAL_CANCER	KEGG_COLORECTAL_CANCER		62	0.459721	1.03094	0.106	0.711357	1	29267	tags=97%, list=54%, signal=210%
KEGG_GNRH_SIGNALING_PATHWAY	KEGG_GNRH_SIGNALING_PATHWAY		101	0.452156	1.03064	0.078	0.698396	1	29223	tags=81%, list=54%, signal=176%
KEGG_RIG_I_LIKE_RECEPTOR_SIGNALING_PATHWAY	KEGG_RIG_I_LIKE_RECEPTOR_SIGNALING_PATHWAY		70	0.452974	1.03057	0.12	0.683159	1	29126	tags=80%, list=54%, signal=172%
KEGG_PROGESTERONE_MEDIATED_OOCYTE_MATURATION	KEGG_PROGESTERONE_MEDIATED_OOCYTE_MATURATION		85	0.455932	1.03034	0.086	0.670245	1	29344	tags=92%, list=54%, signal=200%
KEGG_PROSTATE_CANCER	KEGG_PROSTATE_CANCER		89	0.456817	1.03009	0.076	0.658435	1	29344	tags=94%, list=54%, signal=205%
KEGG_T_CELL_RECEPTOR_SIGNALING_PATHWAY	KEGG_T_CELL_RECEPTOR_SIGNALING_PATHWAY		107	0.457546	1.02953	0.082	0.650171	1	29384	tags=96%, list=54%, signal=210%
KEGG_MTOR_SIGNALING_PATHWAY	KEGG_MTOR_SIGNALING_PATHWAY		51	0.46484	1.02939	0.163	0.638084	1	28959	tags=96%, list=53%, signal=206%
KEGG_VEGF_SIGNALING_PATHWAY	KEGG_VEGF_SIGNALING_PATHWAY		76	0.45346	1.02711	0.116	0.648674	1	29244	tags=86%, list=54%, signal=185%
KEGG_FRUCTOSE_AND_MANNOSE_METABOLISM	KEGG_FRUCTOSE_AND_MANNOSE_METABOLISM		32	0.485741	1.02606	0.27	0.64684	1	12214	tags=63%, list=23%, signal=81%
KEGG_PENTOSE_PHOSPHATE_PATHWAY	KEGG_PENTOSE_PHOSPHATE_PATHWAY		27	0.487209	1.02573	0.233	0.638177	1	27691	tags=93%, list=51%, signal=189%
KEGG_BIOSYNTHESIS_OF_UNSATURATED_FATTY_ACIDS	KEGG_BIOSYNTHESIS_OF_UNSATURATED_FATTY_ACIDS		22	0.479805	1.02569	0.259	0.626193	1	8320	tags=36%, list=15%, signal=43%
KEGG_NEUROTROPHIN_SIGNALING_PATHWAY	KEGG_NEUROTROPHIN_SIGNALING_PATHWAY		126	0.453666	1.02362	0.103	0.637566	1	29499	tags=93%, list=54%, signal=203%
KEGG_AUTOIMMUNE_THYROID_DISEASE	KEGG_AUTOIMMUNE_THYROID_DISEASE		52	0.469538	1.02344	0.228	0.627908	1	11499	tags=33%, list=21%, signal=41%
KEGG_ENDOMETRIAL_CANCER	KEGG_ENDOMETRIAL_CANCER		52	0.459659	1.02026	0.21	0.6536	1	29136	tags=92%, list=54%, signal=199%
KEGG_AXON_GUIDANCE	KEGG_AXON_GUIDANCE		128	0.445593	1.01962	0.07	0.649232	1	29805	tags=87%, list=55%, signal=192%
KEGG_GLIOMA	KEGG_GLIOMA		65	0.456638	1.01905	0.2	0.645105	1	29214	tags=91%, list=54%, signal=196%
KEGG_GLYCEROPHOSPHOLIPID_METABOLISM	KEGG_GLYCEROPHOSPHOLIPID_METABOLISM		76	0.451797	1.01858	0.185	0.639724	1	29368	tags=86%, list=54%, signal=186%
KEGG_JAK_STAT_SIGNALING_PATHWAY	KEGG_JAK_STAT_SIGNALING_PATHWAY		155	0.440065	1.01552	0.075	0.666576	1	29951	tags=81%, list=55%, signal=181%
KEGG_FC_EPSILON_RI_SIGNALING_PATHWAY	KEGG_FC_EPSILON_RI_SIGNALING_PATHWAY		79	0.448506	1.01455	0.183	0.668583	1	29586	tags=87%, list=55%, signal=192%
KEGG_VIRAL_MYOCARDITIS	KEGG_VIRAL_MYOCARDITIS		70	0.452721	1.01307	0.226	0.679131	1	27105	tags=83%, list=50%, signal=165%
KEGG_ONE_CARBON_POOL_BY_FOLATE	KEGG_ONE_CARBON_POOL_BY_FOLATE		17	0.494484	1.01236	0.342	0.678081	1	4583	tags=29%, list=8%, signal=32%
KEGG_LONG_TERM_POTENTIATION	KEGG_LONG_TERM_POTENTIATION		70	0.450751	1.01125	0.225	0.684143	1	29150	tags=79%, list=54%, signal=170%
KEGG_BASE_EXCISION_REPAIR	KEGG_BASE_EXCISION_REPAIR		35	0.483005	1.00762	0.308	0.73375	1	11718	tags=57%, list=22%, signal=73%
KEGG_ADIPOCYTOKINE_SIGNALING_PATHWAY	KEGG_ADIPOCYTOKINE_SIGNALING_PATHWAY		66	0.447035	1.00645	0.285	0.744261	1	29821	tags=91%, list=55%, signal=202%
KEGG_GLYCOSAMINOGLYCAN_BIOSYNTHESIS_HEPARAN_SULFATE	KEGG_GLYCOSAMINOGLYCAN_BIOSYNTHESIS_HEPARAN_SULFATE		26	0.46867	1.00612	0.288	0.73909	1	28060	tags=81%, list=52%, signal=167%
KEGG_ALDOSTERONE_REGULATED_SODIUM_REABSORPTION	KEGG_ALDOSTERONE_REGULATED_SODIUM_REABSORPTION		42	0.45946	1.00435	0.264	0.76291	1	29150	tags=93%, list=54%, signal=200%
KEGG_CYTOKINE_CYTOKINE_RECEPTOR_INTERACTION	KEGG_CYTOKINE_CYTOKINE_RECEPTOR_INTERACTION		264	0.434717	0.999795	0.363	0.863867	1	30438	tags=86%, list=56%, signal=194%
KEGG_LEUKOCYTE_TRANSENDOTHELIAL_MIGRATION	KEGG_LEUKOCYTE_TRANSENDOTHELIAL_MIGRATION		115	0.437758	0.999756	0.341	0.852319	1	30133	tags=84%, list=56%, signal=189%
KEGG_ETHER_LIPID_METABOLISM	KEGG_ETHER_LIPID_METABOLISM		33	0.446062	0.999686	0.399	0.842014	1	29368	tags=76%, list=54%, signal=165%
KEGG_PYRIMIDINE_METABOLISM	KEGG_PYRIMIDINE_METABOLISM		97	0.446593	0.999111	0.306	0.846493	1	30023	tags=98%, list=55%, signal=219%
KEGG_PATHWAYS_IN_CANCER	KEGG_PATHWAYS_IN_CANCER		322	0.436345	0.997757	0.644	0.873403	1	30491	tags=91%, list=56%, signal=207%
KEGG_PROPANOATE_METABOLISM	KEGG_PROPANOATE_METABOLISM		32	0.467737	0.997543	0.329	0.867698	1	10068	tags=47%, list=19%, signal=58%
KEGG_NEUROACTIVE_LIGAND_RECEPTOR_INTERACTION	KEGG_NEUROACTIVE_LIGAND_RECEPTOR_INTERACTION		272	0.414387	0.997357	0.536	0.861594	1	30430	tags=59%, list=56%, signal=133%
KEGG_PATHOGENIC_ESCHERICHIA_COLI_INFECTION	KEGG_PATHOGENIC_ESCHERICHIA_COLI_INFECTION		56	0.448105	0.997062	0.348	0.858786	1	29860	tags=95%, list=55%, signal=210%
KEGG_PEROXISOME	KEGG_PEROXISOME		78	0.441822	0.996665	0.438	0.85971	1	10666	tags=44%, list=20%, signal=54%
KEGG_GLYCOSAMINOGLYCAN_BIOSYNTHESIS_CHONDROITIN_SULFATE	KEGG_GLYCOSAMINOGLYCAN_BIOSYNTHESIS_CHONDROITIN_SULFATE		22	0.486732	0.996308	0.358	0.859896	1	27603	tags=91%, list=51%, signal=185%
KEGG_WNT_SIGNALING_PATHWAY	KEGG_WNT_SIGNALING_PATHWAY		151	0.438898	0.996009	0.383	0.857743	1	30302	tags=91%, list=56%, signal=206%
KEGG_PURINE_METABOLISM	KEGG_PURINE_METABOLISM		153	0.436233	0.994967	0.637	0.878683	1	30465	tags=92%, list=56%, signal=210%
KEGG_STEROID_HORMONE_BIOSYNTHESIS	KEGG_STEROID_HORMONE_BIOSYNTHESIS		55	0.427282	0.994451	0.386	0.8837	1	29744	tags=58%, list=55%, signal=129%
KEGG_P53_SIGNALING_PATHWAY	KEGG_P53_SIGNALING_PATHWAY		67	0.444968	0.994445	0.407	0.873024	1	30083	tags=97%, list=55%, signal=217%
KEGG_CELL_ADHESION_MOLECULES_CAMS	KEGG_CELL_ADHESION_MOLECULES_CAMS		133	0.43486	0.994403	0.533	0.863707	1	30259	tags=84%, list=56%, signal=190%
KEGG_REGULATION_OF_AUTOPHAGY	KEGG_REGULATION_OF_AUTOPHAGY		35	0.43833	0.994287	0.431	0.856686	1	29126	tags=60%, list=54%, signal=129%
KEGG_MAPK_SIGNALING_PATHWAY	KEGG_MAPK_SIGNALING_PATHWAY		266	0.431698	0.993709	0.851	0.862524	1	30526	tags=85%, list=56%, signal=192%
KEGG_GLYCEROLIPID_METABOLISM	KEGG_GLYCEROLIPID_METABOLISM		49	0.444048	0.993539	0.432	0.857271	1	29774	tags=84%, list=55%, signal=185%
KEGG_TGF_BETA_SIGNALING_PATHWAY	KEGG_TGF_BETA_SIGNALING_PATHWAY		86	0.439073	0.99247	0.515	0.877326	1	30224	tags=91%, list=56%, signal=204%
KEGG_NON_SMALL_CELL_LUNG_CANCER	KEGG_NON_SMALL_CELL_LUNG_CANCER		54	0.448065	0.992298	0.425	0.872471	1	29745	tags=93%, list=55%, signal=205%
KEGG_ENDOCYTOSIS	KEGG_ENDOCYTOSIS		181	0.438515	0.991649	0.609	0.882045	1	30430	tags=95%, list=56%, signal=216%
KEGG_RENAL_CELL_CARCINOMA	KEGG_RENAL_CELL_CARCINOMA		66	0.447428	0.991425	0.393	0.878304	1	29853	tags=94%, list=55%, signal=209%
KEGG_UBIQUITIN_MEDIATED_PROTEOLYSIS	KEGG_UBIQUITIN_MEDIATED_PROTEOLYSIS		131	0.439978	0.991119	0.66	0.877256	1	30423	tags=99%, list=56%, signal=225%
KEGG_ABC_TRANSPORTERS	KEGG_ABC_TRANSPORTERS		44	0.449103	0.991098	0.362	0.868176	1	29147	tags=75%, list=54%, signal=162%
KEGG_REGULATION_OF_ACTIN_CYTOSKELETON	KEGG_REGULATION_OF_ACTIN_CYTOSKELETON		212	0.432616	0.990837	0.8	0.866043	1	30479	tags=85%, list=56%, signal=193%
KEGG_MELANOGENESIS	KEGG_MELANOGENESIS		101	0.435542	0.990106	0.626	0.876065	1	30340	tags=87%, list=56%, signal=197%
KEGG_CHEMOKINE_SIGNALING_PATHWAY	KEGG_CHEMOKINE_SIGNALING_PATHWAY		189	0.43685	0.989844	0.633	0.874064	1	30438	tags=92%, list=56%, signal=209%
KEGG_CALCIUM_SIGNALING_PATHWAY	KEGG_CALCIUM_SIGNALING_PATHWAY		177	0.427606	0.989746	0.909	0.86741	1	30546	tags=79%, list=56%, signal=179%
KEGG_AMYOTROPHIC_LATERAL_SCLEROSIS_ALS	KEGG_AMYOTROPHIC_LATERAL_SCLEROSIS_ALS		53	0.441404	0.989068	0.429	0.876781	1	29933	tags=85%, list=55%, signal=189%
KEGG_ARGININE_AND_PROLINE_METABOLISM	KEGG_ARGININE_AND_PROLINE_METABOLISM		53	0.44478	0.988368	0.413	0.886845	1	29934	tags=91%, list=55%, signal=202%
KEGG_OOCYTE_MEIOSIS	KEGG_OOCYTE_MEIOSIS		113	0.435511	0.988168	0.839	0.882837	1	30434	tags=91%, list=56%, signal=207%
KEGG_TYPE_II_DIABETES_MELLITUS	KEGG_TYPE_II_DIABETES_MELLITUS		47	0.43963	0.987931	0.512	0.880242	1	29951	tags=83%, list=55%, signal=185%
KEGG_FOCAL_ADHESION	KEGG_FOCAL_ADHESION		197	0.432217	0.987852	0.894	0.87352	1	30563	tags=87%, list=56%, signal=198%
KEGG_APOPTOSIS	KEGG_APOPTOSIS		87	0.438018	0.986728	0.66	0.894782	1	30342	tags=93%, list=56%, signal=211%
KEGG_LYSINE_DEGRADATION	KEGG_LYSINE_DEGRADATION		42	0.44964	0.985644	0.482	0.913549	1	29774	tags=95%, list=55%, signal=211%
KEGG_PORPHYRIN_AND_CHLOROPHYLL_METABOLISM	KEGG_PORPHYRIN_AND_CHLOROPHYLL_METABOLISM		40	0.448434	0.985383	0.376	0.911262	1	29096	tags=68%, list=54%, signal=145%
KEGG_PYRUVATE_METABOLISM	KEGG_PYRUVATE_METABOLISM		40	0.466318	0.985065	0.346	0.909722	1	11591	tags=43%, list=21%, signal=54%
KEGG_SMALL_CELL_LUNG_CANCER	KEGG_SMALL_CELL_LUNG_CANCER		84	0.435248	0.984784	0.909	0.907487	1	30491	tags=93%, list=56%, signal=212%
KEGG_MELANOMA	KEGG_MELANOMA		71	0.432246	0.984436	0.702	0.906972	1	30199	tags=80%, list=56%, signal=181%
KEGG_TIGHT_JUNCTION	KEGG_TIGHT_JUNCTION		129	0.428034	0.984404	0.988	0.8993	1	30566	tags=82%, list=56%, signal=188%
KEGG_CELL_CYCLE	KEGG_CELL_CYCLE		125	0.440114	0.984127	0.672	0.897417	1	30434	tags=100%, list=56%, signal=227%
KEGG_HYPERTROPHIC_CARDIOMYOPATHY_HCM	KEGG_HYPERTROPHIC_CARDIOMYOPATHY_HCM		83	0.431855	0.983722	0.687	0.898312	1	30259	tags=78%, list=56%, signal=177%
KEGG_INSULIN_SIGNALING_PATHWAY	KEGG_INSULIN_SIGNALING_PATHWAY		136	0.432407	0.983548	0.946	0.893918	1	30512	tags=88%, list=56%, signal=201%
KEGG_HEMATOPOIETIC_CELL_LINEAGE	KEGG_HEMATOPOIETIC_CELL_LINEAGE		87	0.438972	0.983313	0.694	0.891342	1	30340	tags=94%, list=56%, signal=213%
KEGG_BASAL_CELL_CARCINOMA	KEGG_BASAL_CELL_CARCINOMA		55	0.438276	0.982816	0.674	0.894072	1	30302	tags=91%, list=56%, signal=206%
KEGG_CYTOSOLIC_DNA_SENSING_PATHWAY	KEGG_CYTOSOLIC_DNA_SENSING_PATHWAY		54	0.437728	0.982267	0.466	0.897868	1	30023	tags=78%, list=55%, signal=174%
KEGG_SPLICEOSOME	KEGG_SPLICEOSOME		127	0.45176	0.981867	0.338	0.898412	1	29781	tags=99%, list=55%, signal=219%
KEGG_MATURITY_ONSET_DIABETES_OF_THE_YOUNG	KEGG_MATURITY_ONSET_DIABETES_OF_THE_YOUNG		25	0.43098	0.981463	0.434	0.898896	1	28698	tags=44%, list=53%, signal=93%
KEGG_PHOSPHATIDYLINOSITOL_SIGNALING_SYSTEM	KEGG_PHOSPHATIDYLINOSITOL_SIGNALING_SYSTEM		76	0.437081	0.980882	0.764	0.90344	1	30407	tags=93%, list=56%, signal=212%
KEGG_INTESTINAL_IMMUNE_NETWORK_FOR_IGA_PRODUCTION	KEGG_INTESTINAL_IMMUNE_NETWORK_FOR_IGA_PRODUCTION		48	0.44182	0.979543	0.668	0.921812	1	30217	tags=96%, list=56%, signal=216%
KEGG_DRUG_METABOLISM_OTHER_ENZYMES	KEGG_DRUG_METABOLISM_OTHER_ENZYMES		51	0.432948	0.979332	0.501	0.918068	1	29744	tags=67%, list=55%, signal=147%
KEGG_PROXIMAL_TUBULE_BICARBONATE_RECLAMATION	KEGG_PROXIMAL_TUBULE_BICARBONATE_RECLAMATION		23	0.457661	0.97914	0.464	0.91411	1	29045	tags=87%, list=54%, signal=187%
KEGG_SELENOAMINO_ACID_METABOLISM	KEGG_SELENOAMINO_ACID_METABOLISM		24	0.456673	0.979018	0.462	0.908292	1	29256	tags=92%, list=54%, signal=199%
KEGG_NOD_LIKE_RECEPTOR_SIGNALING_PATHWAY	KEGG_NOD_LIKE_RECEPTOR_SIGNALING_PATHWAY		62	0.440051	0.977991	0.714	0.919042	1	30342	tags=97%, list=56%, signal=219%
KEGG_HEDGEHOG_SIGNALING_PATHWAY	KEGG_HEDGEHOG_SIGNALING_PATHWAY		56	0.432575	0.977966	0.857	0.911853	1	30378	tags=84%, list=56%, signal=190%
KEGG_DILATED_CARDIOMYOPATHY	KEGG_DILATED_CARDIOMYOPATHY		90	0.430678	0.977878	0.712	0.905943	1	30259	tags=77%, list=56%, signal=173%
KEGG_ALANINE_ASPARTATE_AND_GLUTAMATE_METABOLISM	KEGG_ALANINE_ASPARTATE_AND_GLUTAMATE_METABOLISM		30	0.449325	0.977326	0.484	0.907782	1	29571	tags=87%, list=54%, signal=190%
KEGG_GAP_JUNCTION	KEGG_GAP_JUNCTION		88	0.432319	0.976647	0.875	0.911617	1	30465	tags=85%, list=56%, signal=194%
KEGG_SNARE_INTERACTIONS_IN_VESICULAR_TRANSPORT	KEGG_SNARE_INTERACTIONS_IN_VESICULAR_TRANSPORT		38	0.440753	0.975593	0.767	0.921428	1	30307	tags=97%, list=56%, signal=220%
KEGG_PROTEIN_EXPORT	KEGG_PROTEIN_EXPORT		24	0.462465	0.975422	0.427	0.916834	1	29068	tags=96%, list=54%, signal=206%
KEGG_RNA_DEGRADATION	KEGG_RNA_DEGRADATION		57	0.447558	0.975144	0.417	0.913937	1	29910	tags=96%, list=55%, signal=215%
KEGG_THYROID_CANCER	KEGG_THYROID_CANCER		29	0.450667	0.975123	0.521	0.907217	1	29745	tags=97%, list=55%, signal=214%
KEGG_ACUTE_MYELOID_LEUKEMIA	KEGG_ACUTE_MYELOID_LEUKEMIA		57	0.439697	0.974788	0.747	0.905176	1	30340	tags=96%, list=56%, signal=219%
KEGG_ARRHYTHMOGENIC_RIGHT_VENTRICULAR_CARDIOMYOPATHY_ARVC	KEGG_ARRHYTHMOGENIC_RIGHT_VENTRICULAR_CARDIOMYOPATHY_ARVC		74	0.430111	0.974159	0.744	0.907374	1	30259	tags=77%, list=56%, signal=174%
KEGG_SPHINGOLIPID_METABOLISM	KEGG_SPHINGOLIPID_METABOLISM		39	0.448063	0.973849	0.569	0.904977	1	29908	tags=97%, list=55%, signal=217%
KEGG_PPAR_SIGNALING_PATHWAY	KEGG_PPAR_SIGNALING_PATHWAY		69	0.429296	0.972444	0.825	0.9167	1	30512	tags=78%, list=56%, signal=179%
KEGG_LONG_TERM_DEPRESSION	KEGG_LONG_TERM_DEPRESSION		68	0.424735	0.972258	0.931	0.912158	1	30465	tags=74%, list=56%, signal=167%
KEGG_VASCULAR_SMOOTH_MUSCLE_CONTRACTION	KEGG_VASCULAR_SMOOTH_MUSCLE_CONTRACTION		112	0.427428	0.972124	0.911	0.90706	1	30465	tags=78%, list=56%, signal=177%
KEGG_INOSITOL_PHOSPHATE_METABOLISM	KEGG_INOSITOL_PHOSPHATE_METABOLISM		54	0.437718	0.970886	0.807	0.916162	1	30407	tags=94%, list=56%, signal=215%
KEGG_ARACHIDONIC_ACID_METABOLISM	KEGG_ARACHIDONIC_ACID_METABOLISM		58	0.42405	0.970839	0.899	0.909993	1	30497	tags=72%, list=56%, signal=165%
KEGG_METABOLISM_OF_XENOBIOTICS_BY_CYTOCHROME_P450	KEGG_METABOLISM_OF_XENOBIOTICS_BY_CYTOCHROME_P450		70	0.416218	0.970704	0.706	0.90503	1	30497	tags=57%, list=56%, signal=130%
KEGG_CYSTEINE_AND_METHIONINE_METABOLISM	KEGG_CYSTEINE_AND_METHIONINE_METABOLISM		34	0.437452	0.970432	0.733	0.901676	1	30241	tags=85%, list=56%, signal=193%
KEGG_COMPLEMENT_AND_COAGULATION_CASCADES	KEGG_COMPLEMENT_AND_COAGULATION_CASCADES		69	0.427773	0.970405	0.791	0.895593	1	30474	tags=75%, list=56%, signal=172%
KEGG_SYSTEMIC_LUPUS_ERYTHEMATOSUS	KEGG_SYSTEMIC_LUPUS_ERYTHEMATOSUS		57	0.433555	0.969898	0.921	0.895326	1	30474	tags=88%, list=56%, signal=200%
KEGG_PRIMARY_BILE_ACID_BIOSYNTHESIS	KEGG_PRIMARY_BILE_ACID_BIOSYNTHESIS		16	0.452911	0.967803	0.565	0.914387	1	6259	tags=31%, list=12%, signal=35%
KEGG_BUTANOATE_METABOLISM	KEGG_BUTANOATE_METABOLISM		34	0.443271	0.965801	0.558	0.929635	1	29774	tags=79%, list=55%, signal=176%
KEGG_TRYPTOPHAN_METABOLISM	KEGG_TRYPTOPHAN_METABOLISM		39	0.440499	0.965392	0.572	0.927486	1	29934	tags=82%, list=55%, signal=183%
KEGG_PENTOSE_AND_GLUCURONATE_INTERCONVERSIONS	KEGG_PENTOSE_AND_GLUCURONATE_INTERCONVERSIONS		28	0.452066	0.96518	0.456	0.923338	1	28228	tags=61%, list=52%, signal=126%
KEGG_N_GLYCAN_BIOSYNTHESIS	KEGG_N_GLYCAN_BIOSYNTHESIS		46	0.447443	0.964117	0.52	0.927665	1	29952	tags=98%, list=55%, signal=218%
KEGG_BASAL_TRANSCRIPTION_FACTORS	KEGG_BASAL_TRANSCRIPTION_FACTORS		35	0.440358	0.963479	0.847	0.927462	1	30315	tags=97%, list=56%, signal=220%
KEGG_PRION_DISEASES	KEGG_PRION_DISEASES		35	0.4342	0.963248	0.93	0.92329	1	30474	tags=89%, list=56%, signal=202%
KEGG_VALINE_LEUCINE_AND_ISOLEUCINE_DEGRADATION	KEGG_VALINE_LEUCINE_AND_ISOLEUCINE_DEGRADATION		43	0.450416	0.961643	0.455	0.931014	1	29796	tags=98%, list=55%, signal=216%
KEGG_BETA_ALANINE_METABOLISM	KEGG_BETA_ALANINE_METABOLISM		22	0.453715	0.961118	0.629	0.928828	1	10835	tags=50%, list=20%, signal=62%
KEGG_HISTIDINE_METABOLISM	KEGG_HISTIDINE_METABOLISM		28	0.444264	0.960865	0.587	0.924511	1	29934	tags=89%, list=55%, signal=199%
KEGG_DRUG_METABOLISM_CYTOCHROME_P450	KEGG_DRUG_METABOLISM_CYTOCHROME_P450		72	0.413256	0.960082	0.659	0.923744	1	30497	tags=54%, list=56%, signal=124%
KEGG_FATTY_ACID_METABOLISM	KEGG_FATTY_ACID_METABOLISM		42	0.441093	0.959599	0.584	0.921079	1	29821	tags=79%, list=55%, signal=174%
KEGG_ADHERENS_JUNCTION	KEGG_ADHERENS_JUNCTION		72	0.435077	0.958854	0.981	0.920305	1	30512	tags=93%, list=56%, signal=212%
KEGG_RETINOL_METABOLISM	KEGG_RETINOL_METABOLISM		64	0.408521	0.957119	0.819	0.926516	1	30260	tags=52%, list=56%, signal=116%
KEGG_STARCH_AND_SUCROSE_METABOLISM	KEGG_STARCH_AND_SUCROSE_METABOLISM		51	0.420058	0.955498	0.879	0.931244	1	30412	tags=65%, list=56%, signal=147%
KEGG_OLFACTORY_TRANSDUCTION	KEGG_OLFACTORY_TRANSDUCTION		387	0.319613	0.954209	0.878	0.933299	1	30552	tags=22%, list=56%, signal=50%
KEGG_RNA_POLYMERASE	KEGG_RNA_POLYMERASE		28	0.446905	0.953334	0.679	0.932259	1	30023	tags=100%, list=55%, signal=224%
KEGG_NITROGEN_METABOLISM	KEGG_NITROGEN_METABOLISM		23	0.45767	0.953047	0.521	0.927836	1	29256	tags=91%, list=54%, signal=198%
KEGG_ECM_RECEPTOR_INTERACTION	KEGG_ECM_RECEPTOR_INTERACTION		84	0.429254	0.947252	0.918	0.951557	1	30563	tags=81%, list=56%, signal=185%
KEGG_NUCLEOTIDE_EXCISION_REPAIR	KEGG_NUCLEOTIDE_EXCISION_REPAIR		44	0.441559	0.945583	0.802	0.952887	1	30320	tags=100%, list=56%, signal=226%
KEGG_HOMOLOGOUS_RECOMBINATION	KEGG_HOMOLOGOUS_RECOMBINATION		26	0.440527	0.944221	0.84	0.952894	1	30368	tags=100%, list=56%, signal=227%
KEGG_O_GLYCAN_BIOSYNTHESIS	KEGG_O_GLYCAN_BIOSYNTHESIS		29	0.433687	0.942347	0.972	0.954521	1	30542	tags=90%, list=56%, signal=205%
KEGG_ASTHMA	KEGG_ASTHMA		30	0.448842	0.940354	0.577	0.956312	1	29586	tags=87%, list=55%, signal=190%
KEGG_TYROSINE_METABOLISM	KEGG_TYROSINE_METABOLISM		40	0.434655	0.935473	0.579	0.967819	1	29934	tags=73%, list=55%, signal=162%
KEGG_STEROID_BIOSYNTHESIS	KEGG_STEROID_BIOSYNTHESIS		17	0.4583	0.930833	0.644	0.976651	1	29400	tags=100%, list=54%, signal=218%
KEGG_GLYCINE_SERINE_AND_THREONINE_METABOLISM	KEGG_GLYCINE_SERINE_AND_THREONINE_METABOLISM		31	0.433757	0.926897	0.973	0.98206	1	30506	tags=90%, list=56%, signal=206%
KEGG_AMINOACYL_TRNA_BIOSYNTHESIS	KEGG_AMINOACYL_TRNA_BIOSYNTHESIS		22	0.4376	0.920013	0.986	0.994808	1	30525	tags=100%, list=56%, signal=229%
KEGG_GLYCOSPHINGOLIPID_BIOSYNTHESIS_LACTO_AND_NEOLACTO_SERIES	KEGG_GLYCOSPHINGOLIPID_BIOSYNTHESIS_LACTO_AND_NEOLACTO_SERIES		26	0.431611	0.919007	0.977	0.99152	1	30531	tags=85%, list=56%, signal=193%
KEGG_PHENYLALANINE_METABOLISM	KEGG_PHENYLALANINE_METABOLISM		17	0.440742	0.917347	0.738	0.989458	1	29934	tags=82%, list=55%, signal=184%
KEGG_TERPENOID_BACKBONE_BIOSYNTHESIS	KEGG_TERPENOID_BACKBONE_BIOSYNTHESIS		15	0.454837	0.917267	0.67	0.9838	1	12576	tags=60%, list=23%, signal=78%
KEGG_LINOLEIC_ACID_METABOLISM	KEGG_LINOLEIC_ACID_METABOLISM		29	0.405711	0.916096	0.938	0.980534	1	30497	tags=52%, list=56%, signal=118%
KEGG_MISMATCH_REPAIR	KEGG_MISMATCH_REPAIR		23	0.441388	0.905953	0.846	0.99197	1	30320	tags=100%, list=56%, signal=227%
KEGG_DNA_REPLICATION	KEGG_DNA_REPLICATION		36	0.441494	0.905878	0.796	0.986378	1	30320	tags=100%, list=56%, signal=226%
KEGG_GLYCOSAMINOGLYCAN_BIOSYNTHESIS_KERATAN_SULFATE	KEGG_GLYCOSAMINOGLYCAN_BIOSYNTHESIS_KERATAN_SULFATE		15	0.441973	0.903346	0.888	0.984267	1	30121	tags=93%, list=56%, signal=210%
KEGG_RENIN_ANGIOTENSIN_SYSTEM	KEGG_RENIN_ANGIOTENSIN_SYSTEM		17	0.425929	0.895558	0.918	0.987879	1	30482	tags=71%, list=56%, signal=161%
KEGG_ASCORBATE_AND_ALDARATE_METABOLISM	KEGG_ASCORBATE_AND_ALDARATE_METABOLISM		25	0.426322	0.88218	0.734	0.991442	1	29774	tags=56%, list=55%, signal=124%
Supplementary Table 3 The results of GSEA for four biomarkers.
