# Supplementary material for: Analysis and identification of oxidative stress-ferroptosis related biomarkers in ischemic stroke
Source: Sci Rep. 2024 Feb 15;14:3803. doi: 10.1038/s41598-024-54555-2 (PMC10869843; doi:10.1038/s41598-024-54555-2)
Supplement: Supplementary file 5 — Supplementary Table 4. [file 41598_2024_54555_MOESM5_ESM.xls]

## Sheet: Supplementary Table 4  spearman
gene	cells	correlation	p.value
PRDX1	Type 2 T helper cell	0.835714	0.000129819
GPX4	CD56dim natural killer cell	0.832143	0.000157771
GPX4	Monocyte	0.817857	0.000297101
PRDX1	Monocyte	0.785714	0.000820674
CDKN1A	Activated B cell	0.771429	0.00117802
GPX4	Activated CD8 T cell	0.760714	0.00151044
PRDX1	CD56dim natural killer cell	0.757143	0.00163504
PRDX6	Activated B cell	0.714286	0.0038065
GPX4	Type 2 T helper cell	0.710714	0.00405507
PRDX6	Memory B cell	0.707143	0.00431596
CDKN1A	Monocyte	0.7	0.00487643
CDKN1A	Activated CD4 T cell	0.689286	0.00582088
PRDX1	Memory B cell	0.657143	0.00952743
GPX4	MDSC	0.65	0.0105567
PRDX1	MDSC	0.632143	0.0135118
GPX4	Activated CD4 T cell	0.617857	0.0163103
CDKN1A	Type 2 T helper cell	0.603571	0.0195408
CDKN1A	Memory B cell	0.553571	0.0349094
CDKN1A	CD56dim natural killer cell	0.546429	0.0377006
GPX4	Memory B cell	0.532143	0.0437917
PRDX6	Activated CD4 T cell	0.525	0.0471043
PRDX1	Activated CD8 T cell	0.489286	0.0665923
CDKN1A	Activated CD8 T cell	0.471429	0.0783316
PRDX6	Monocyte	0.471429	0.0783316
PRDX1	Activated B cell	0.457143	0.0887686
GPX4	Activated B cell	0.453571	0.0915293
PRDX6	Type 2 T helper cell	0.4	0.140762
PRDX1	Activated CD4 T cell	0.392857	0.1485
PRDX6	Activated CD8 T cell	0.346429	0.206038
PRDX6	CD56dim natural killer cell	0.325	0.236982
PRDX6	MDSC	0.25	0.367735
CDKN1A	MDSC	0.182143	0.515061
PRDX6	Neutrophil	-0.371429	0.173471
PRDX1	Neutrophil	-0.403571	0.137001
CDKN1A	Neutrophil	-0.514286	0.052425
GPX4	Neutrophil	-0.528571	0.0454251
Supplementary Table 4 The relevance of biomarkers and differential immune cells.
