# Supplementary material for: Analysis and identification of oxidative stress-ferroptosis related biomarkers in ischemic stroke
Source: Sci Rep. 2024 Feb 15;14:3803. doi: 10.1038/s41598-024-54555-2 (PMC10869843; doi:10.1038/s41598-024-54555-2)
Supplement: Supplementary file 6 — Supplementary Table 5. [file 41598_2024_54555_MOESM6_ESM.xls]

## Sheet: Supplementary Table 5  network
miRNA	mRNA	TF
hsa-miR-4469	CDKN1A	BACH2
hsa-miR-4469	CDKN1A	BATF
hsa-miR-4469	CDKN1A	BCL11A
hsa-miR-4469	CDKN1A	BCL3
hsa-miR-4469	CDKN1A	BCL6
hsa-miR-4469	CDKN1A	BHLHE40
hsa-miR-4469	CDKN1A	BRD3
hsa-miR-4469	CDKN1A	BRD4
hsa-miR-4469	CDKN1A	CBFB
hsa-miR-4469	CDKN1A	CDK7
hsa-miR-4469	CDKN1A	CDK9
hsa-miR-4469	CDKN1A	CEBPA
hsa-miR-4469	CDKN1A	CEBPB
hsa-miR-4469	CDKN1A	CTCF
hsa-miR-4469	CDKN1A	E2F1
hsa-miR-4469	CDKN1A	E2F4
hsa-miR-4469	CDKN1A	EBF1
hsa-miR-4469	CDKN1A	EGR1
hsa-miR-4469	CDKN1A	ELF1
hsa-miR-4469	CDKN1A	EP300
hsa-miR-4469	CDKN1A	ERG
hsa-miR-4469	CDKN1A	ERMAP
hsa-miR-4469	CDKN1A	ETS1
hsa-miR-4469	CDKN1A	FLI1
hsa-miR-4469	CDKN1A	GATA3
hsa-miR-4469	CDKN1A	HDAC1
hsa-miR-4469	CDKN1A	HDAC2
hsa-miR-4469	CDKN1A	IRF1
hsa-miR-4469	CDKN1A	IRF4
hsa-miR-4469	CDKN1A	KLF1
hsa-miR-4469	CDKN1A	KLF3
hsa-miR-4469	CDKN1A	LYL1
hsa-miR-4469	CDKN1A	MAX
hsa-miR-4469	CDKN1A	MAZ
hsa-miR-4469	CDKN1A	MED1
hsa-miR-4469	CDKN1A	MEF2A
hsa-miR-4469	CDKN1A	MTA3
hsa-miR-4469	CDKN1A	MYB
hsa-miR-4469	CDKN1A	MYC
hsa-miR-4469	CDKN1A	MYH11
hsa-miR-4469	CDKN1A	NFE2
hsa-miR-4469	CDKN1A	NFIC
hsa-miR-4469	CDKN1A	PAX5
hsa-miR-4469	CDKN1A	PBX3
hsa-miR-4469	CDKN1A	PML
hsa-miR-4469	CDKN1A	POLR2A
hsa-miR-4469	CDKN1A	POU2F1
hsa-miR-4469	CDKN1A	POU2F2
hsa-miR-4469	CDKN1A	RAD21
hsa-miR-4469	CDKN1A	RELA
hsa-miR-4469	CDKN1A	REST
hsa-miR-4469	CDKN1A	RUNX1
hsa-miR-4469	CDKN1A	RUNX1T1
hsa-miR-4469	CDKN1A	RUNX3
hsa-miR-4469	CDKN1A	RXRA
hsa-miR-4469	CDKN1A	RXRG
hsa-miR-4469	CDKN1A	SMC3
hsa-miR-4469	CDKN1A	SP1
hsa-miR-4469	CDKN1A	SPI1
hsa-miR-4469	CDKN1A	SPIB
hsa-miR-4469	CDKN1A	SRF
hsa-miR-4469	CDKN1A	STAG1
hsa-miR-4469	CDKN1A	STAT1
hsa-miR-4469	CDKN1A	STAT3
hsa-miR-4469	CDKN1A	STAT5B
hsa-miR-4469	CDKN1A	TAL1
hsa-miR-4469	CDKN1A	TBP
hsa-miR-4469	CDKN1A	TBX21
hsa-miR-4469	CDKN1A	TCF12
hsa-miR-4469	CDKN1A	TCF3
hsa-miR-4469	CDKN1A	TFAP4
hsa-miR-4469	CDKN1A	TP53
hsa-miR-4469	CDKN1A	VDR
hsa-miR-4469	CDKN1A	YY1
hsa-miR-4469	CDKN1A	ZEB1
hsa-miR-4283	CDKN1A	BACH2
hsa-miR-4283	CDKN1A	BATF
hsa-miR-4283	CDKN1A	BCL11A
hsa-miR-4283	CDKN1A	BCL3
hsa-miR-4283	CDKN1A	BCL6
hsa-miR-4283	CDKN1A	BHLHE40
hsa-miR-4283	CDKN1A	BRD3
hsa-miR-4283	CDKN1A	BRD4
hsa-miR-4283	CDKN1A	CBFB
hsa-miR-4283	CDKN1A	CDK7
hsa-miR-4283	CDKN1A	CDK9
hsa-miR-4283	CDKN1A	CEBPA
hsa-miR-4283	CDKN1A	CEBPB
hsa-miR-4283	CDKN1A	CTCF
hsa-miR-4283	CDKN1A	E2F1
hsa-miR-4283	CDKN1A	E2F4
hsa-miR-4283	CDKN1A	EBF1
hsa-miR-4283	CDKN1A	EGR1
hsa-miR-4283	CDKN1A	ELF1
hsa-miR-4283	CDKN1A	EP300
hsa-miR-4283	CDKN1A	ERG
hsa-miR-4283	CDKN1A	ERMAP
hsa-miR-4283	CDKN1A	ETS1
hsa-miR-4283	CDKN1A	FLI1
hsa-miR-4283	CDKN1A	GATA3
hsa-miR-4283	CDKN1A	HDAC1
hsa-miR-4283	CDKN1A	HDAC2
hsa-miR-4283	CDKN1A	IRF1
hsa-miR-4283	CDKN1A	IRF4
hsa-miR-4283	CDKN1A	KLF1
hsa-miR-4283	CDKN1A	KLF3
hsa-miR-4283	CDKN1A	LYL1
hsa-miR-4283	CDKN1A	MAX
hsa-miR-4283	CDKN1A	MAZ
hsa-miR-4283	CDKN1A	MED1
hsa-miR-4283	CDKN1A	MEF2A
hsa-miR-4283	CDKN1A	MTA3
hsa-miR-4283	CDKN1A	MYB
hsa-miR-4283	CDKN1A	MYC
hsa-miR-4283	CDKN1A	MYH11
hsa-miR-4283	CDKN1A	NFE2
hsa-miR-4283	CDKN1A	NFIC
hsa-miR-4283	CDKN1A	PAX5
hsa-miR-4283	CDKN1A	PBX3
hsa-miR-4283	CDKN1A	PML
hsa-miR-4283	CDKN1A	POLR2A
hsa-miR-4283	CDKN1A	POU2F1
hsa-miR-4283	CDKN1A	POU2F2
hsa-miR-4283	CDKN1A	RAD21
hsa-miR-4283	CDKN1A	RELA
hsa-miR-4283	CDKN1A	REST
hsa-miR-4283	CDKN1A	RUNX1
hsa-miR-4283	CDKN1A	RUNX1T1
hsa-miR-4283	CDKN1A	RUNX3
hsa-miR-4283	CDKN1A	RXRA
hsa-miR-4283	CDKN1A	RXRG
hsa-miR-4283	CDKN1A	SMC3
hsa-miR-4283	CDKN1A	SP1
hsa-miR-4283	CDKN1A	SPI1
hsa-miR-4283	CDKN1A	SPIB
hsa-miR-4283	CDKN1A	SRF
hsa-miR-4283	CDKN1A	STAG1
hsa-miR-4283	CDKN1A	STAT1
hsa-miR-4283	CDKN1A	STAT3
hsa-miR-4283	CDKN1A	STAT5B
hsa-miR-4283	CDKN1A	TAL1
hsa-miR-4283	CDKN1A	TBP
hsa-miR-4283	CDKN1A	TBX21
hsa-miR-4283	CDKN1A	TCF12
hsa-miR-4283	CDKN1A	TCF3
hsa-miR-4283	CDKN1A	TFAP4
hsa-miR-4283	CDKN1A	TP53
hsa-miR-4283	CDKN1A	VDR
hsa-miR-4283	CDKN1A	YY1
hsa-miR-4283	CDKN1A	ZEB1
hsa-miR-3135b	CDKN1A	BACH2
hsa-miR-3135b	CDKN1A	BATF
hsa-miR-3135b	CDKN1A	BCL11A
hsa-miR-3135b	CDKN1A	BCL3
hsa-miR-3135b	CDKN1A	BCL6
hsa-miR-3135b	CDKN1A	BHLHE40
hsa-miR-3135b	CDKN1A	BRD3
hsa-miR-3135b	CDKN1A	BRD4
hsa-miR-3135b	CDKN1A	CBFB
hsa-miR-3135b	CDKN1A	CDK7
hsa-miR-3135b	CDKN1A	CDK9
hsa-miR-3135b	CDKN1A	CEBPA
hsa-miR-3135b	CDKN1A	CEBPB
hsa-miR-3135b	CDKN1A	CTCF
hsa-miR-3135b	CDKN1A	E2F1
hsa-miR-3135b	CDKN1A	E2F4
hsa-miR-3135b	CDKN1A	EBF1
hsa-miR-3135b	CDKN1A	EGR1
hsa-miR-3135b	CDKN1A	ELF1
hsa-miR-3135b	CDKN1A	EP300
hsa-miR-3135b	CDKN1A	ERG
hsa-miR-3135b	CDKN1A	ERMAP
hsa-miR-3135b	CDKN1A	ETS1
hsa-miR-3135b	CDKN1A	FLI1
hsa-miR-3135b	CDKN1A	GATA3
hsa-miR-3135b	CDKN1A	HDAC1
hsa-miR-3135b	CDKN1A	HDAC2
hsa-miR-3135b	CDKN1A	IRF1
hsa-miR-3135b	CDKN1A	IRF4
hsa-miR-3135b	CDKN1A	KLF1
hsa-miR-3135b	CDKN1A	KLF3
hsa-miR-3135b	CDKN1A	LYL1
hsa-miR-3135b	CDKN1A	MAX
hsa-miR-3135b	CDKN1A	MAZ
hsa-miR-3135b	CDKN1A	MED1
hsa-miR-3135b	CDKN1A	MEF2A
hsa-miR-3135b	CDKN1A	MTA3
hsa-miR-3135b	CDKN1A	MYB
hsa-miR-3135b	CDKN1A	MYC
hsa-miR-3135b	CDKN1A	MYH11
hsa-miR-3135b	CDKN1A	NFE2
hsa-miR-3135b	CDKN1A	NFIC
hsa-miR-3135b	CDKN1A	PAX5
hsa-miR-3135b	CDKN1A	PBX3
hsa-miR-3135b	CDKN1A	PML
hsa-miR-3135b	CDKN1A	POLR2A
hsa-miR-3135b	CDKN1A	POU2F1
hsa-miR-3135b	CDKN1A	POU2F2
hsa-miR-3135b	CDKN1A	RAD21
hsa-miR-3135b	CDKN1A	RELA
hsa-miR-3135b	CDKN1A	REST
hsa-miR-3135b	CDKN1A	RUNX1
hsa-miR-3135b	CDKN1A	RUNX1T1
hsa-miR-3135b	CDKN1A	RUNX3
hsa-miR-3135b	CDKN1A	RXRA
hsa-miR-3135b	CDKN1A	RXRG
hsa-miR-3135b	CDKN1A	SMC3
hsa-miR-3135b	CDKN1A	SP1
hsa-miR-3135b	CDKN1A	SPI1
hsa-miR-3135b	CDKN1A	SPIB
hsa-miR-3135b	CDKN1A	SRF
hsa-miR-3135b	CDKN1A	STAG1
hsa-miR-3135b	CDKN1A	STAT1
hsa-miR-3135b	CDKN1A	STAT3
hsa-miR-3135b	CDKN1A	STAT5B
hsa-miR-3135b	CDKN1A	TAL1
hsa-miR-3135b	CDKN1A	TBP
hsa-miR-3135b	CDKN1A	TBX21
hsa-miR-3135b	CDKN1A	TCF12
hsa-miR-3135b	CDKN1A	TCF3
hsa-miR-3135b	CDKN1A	TFAP4
hsa-miR-3135b	CDKN1A	TP53
hsa-miR-3135b	CDKN1A	VDR
hsa-miR-3135b	CDKN1A	YY1
hsa-miR-3135b	CDKN1A	ZEB1
hsa-let-7e-5p	CDKN1A	BACH2
hsa-let-7e-5p	CDKN1A	BATF
hsa-let-7e-5p	CDKN1A	BCL11A
hsa-let-7e-5p	CDKN1A	BCL3
hsa-let-7e-5p	CDKN1A	BCL6
hsa-let-7e-5p	CDKN1A	BHLHE40
hsa-let-7e-5p	CDKN1A	BRD3
hsa-let-7e-5p	CDKN1A	BRD4
hsa-let-7e-5p	CDKN1A	CBFB
hsa-let-7e-5p	CDKN1A	CDK7
hsa-let-7e-5p	CDKN1A	CDK9
hsa-let-7e-5p	CDKN1A	CEBPA
hsa-let-7e-5p	CDKN1A	CEBPB
hsa-let-7e-5p	CDKN1A	CTCF
hsa-let-7e-5p	CDKN1A	E2F1
hsa-let-7e-5p	CDKN1A	E2F4
hsa-let-7e-5p	CDKN1A	EBF1
hsa-let-7e-5p	CDKN1A	EGR1
hsa-let-7e-5p	CDKN1A	ELF1
hsa-let-7e-5p	CDKN1A	EP300
hsa-let-7e-5p	CDKN1A	ERG
hsa-let-7e-5p	CDKN1A	ERMAP
hsa-let-7e-5p	CDKN1A	ETS1
hsa-let-7e-5p	CDKN1A	FLI1
hsa-let-7e-5p	CDKN1A	GATA3
hsa-let-7e-5p	CDKN1A	HDAC1
hsa-let-7e-5p	CDKN1A	HDAC2
hsa-let-7e-5p	CDKN1A	IRF1
hsa-let-7e-5p	CDKN1A	IRF4
hsa-let-7e-5p	CDKN1A	KLF1
hsa-let-7e-5p	CDKN1A	KLF3
hsa-let-7e-5p	CDKN1A	LYL1
hsa-let-7e-5p	CDKN1A	MAX
hsa-let-7e-5p	CDKN1A	MAZ
hsa-let-7e-5p	CDKN1A	MED1
hsa-let-7e-5p	CDKN1A	MEF2A
hsa-let-7e-5p	CDKN1A	MTA3
hsa-let-7e-5p	CDKN1A	MYB
hsa-let-7e-5p	CDKN1A	MYC
hsa-let-7e-5p	CDKN1A	MYH11
hsa-let-7e-5p	CDKN1A	NFE2
hsa-let-7e-5p	CDKN1A	NFIC
hsa-let-7e-5p	CDKN1A	PAX5
hsa-let-7e-5p	CDKN1A	PBX3
hsa-let-7e-5p	CDKN1A	PML
hsa-let-7e-5p	CDKN1A	POLR2A
hsa-let-7e-5p	CDKN1A	POU2F1
hsa-let-7e-5p	CDKN1A	POU2F2
hsa-let-7e-5p	CDKN1A	RAD21
hsa-let-7e-5p	CDKN1A	RELA
hsa-let-7e-5p	CDKN1A	REST
hsa-let-7e-5p	CDKN1A	RUNX1
hsa-let-7e-5p	CDKN1A	RUNX1T1
hsa-let-7e-5p	CDKN1A	RUNX3
hsa-let-7e-5p	CDKN1A	RXRA
hsa-let-7e-5p	CDKN1A	RXRG
hsa-let-7e-5p	CDKN1A	SMC3
hsa-let-7e-5p	CDKN1A	SP1
hsa-let-7e-5p	CDKN1A	SPI1
hsa-let-7e-5p	CDKN1A	SPIB
hsa-let-7e-5p	CDKN1A	SRF
hsa-let-7e-5p	CDKN1A	STAG1
hsa-let-7e-5p	CDKN1A	STAT1
hsa-let-7e-5p	CDKN1A	STAT3
hsa-let-7e-5p	CDKN1A	STAT5B
hsa-let-7e-5p	CDKN1A	TAL1
hsa-let-7e-5p	CDKN1A	TBP
hsa-let-7e-5p	CDKN1A	TBX21
hsa-let-7e-5p	CDKN1A	TCF12
hsa-let-7e-5p	CDKN1A	TCF3
hsa-let-7e-5p	CDKN1A	TFAP4
hsa-let-7e-5p	CDKN1A	TP53
hsa-let-7e-5p	CDKN1A	VDR
hsa-let-7e-5p	CDKN1A	YY1
hsa-let-7e-5p	CDKN1A	ZEB1
hsa-miR-106a-5p	CDKN1A	BACH2
hsa-miR-106a-5p	CDKN1A	BATF
hsa-miR-106a-5p	CDKN1A	BCL11A
hsa-miR-106a-5p	CDKN1A	BCL3
hsa-miR-106a-5p	CDKN1A	BCL6
hsa-miR-106a-5p	CDKN1A	BHLHE40
hsa-miR-106a-5p	CDKN1A	BRD3
hsa-miR-106a-5p	CDKN1A	BRD4
hsa-miR-106a-5p	CDKN1A	CBFB
hsa-miR-106a-5p	CDKN1A	CDK7
hsa-miR-106a-5p	CDKN1A	CDK9
hsa-miR-106a-5p	CDKN1A	CEBPA
hsa-miR-106a-5p	CDKN1A	CEBPB
hsa-miR-106a-5p	CDKN1A	CTCF
hsa-miR-106a-5p	CDKN1A	E2F1
hsa-miR-106a-5p	CDKN1A	E2F4
hsa-miR-106a-5p	CDKN1A	EBF1
hsa-miR-106a-5p	CDKN1A	EGR1
hsa-miR-106a-5p	CDKN1A	ELF1
hsa-miR-106a-5p	CDKN1A	EP300
hsa-miR-106a-5p	CDKN1A	ERG
hsa-miR-106a-5p	CDKN1A	ERMAP
hsa-miR-106a-5p	CDKN1A	ETS1
hsa-miR-106a-5p	CDKN1A	FLI1
hsa-miR-106a-5p	CDKN1A	GATA3
hsa-miR-106a-5p	CDKN1A	HDAC1
hsa-miR-106a-5p	CDKN1A	HDAC2
hsa-miR-106a-5p	CDKN1A	IRF1
hsa-miR-106a-5p	CDKN1A	IRF4
hsa-miR-106a-5p	CDKN1A	KLF1
hsa-miR-106a-5p	CDKN1A	KLF3
hsa-miR-106a-5p	CDKN1A	LYL1
hsa-miR-106a-5p	CDKN1A	MAX
hsa-miR-106a-5p	CDKN1A	MAZ
hsa-miR-106a-5p	CDKN1A	MED1
hsa-miR-106a-5p	CDKN1A	MEF2A
hsa-miR-106a-5p	CDKN1A	MTA3
hsa-miR-106a-5p	CDKN1A	MYB
hsa-miR-106a-5p	CDKN1A	MYC
hsa-miR-106a-5p	CDKN1A	MYH11
hsa-miR-106a-5p	CDKN1A	NFE2
hsa-miR-106a-5p	CDKN1A	NFIC
hsa-miR-106a-5p	CDKN1A	PAX5
hsa-miR-106a-5p	CDKN1A	PBX3
hsa-miR-106a-5p	CDKN1A	PML
hsa-miR-106a-5p	CDKN1A	POLR2A
hsa-miR-106a-5p	CDKN1A	POU2F1
hsa-miR-106a-5p	CDKN1A	POU2F2
hsa-miR-106a-5p	CDKN1A	RAD21
hsa-miR-106a-5p	CDKN1A	RELA
hsa-miR-106a-5p	CDKN1A	REST
hsa-miR-106a-5p	CDKN1A	RUNX1
hsa-miR-106a-5p	CDKN1A	RUNX1T1
hsa-miR-106a-5p	CDKN1A	RUNX3
hsa-miR-106a-5p	CDKN1A	RXRA
hsa-miR-106a-5p	CDKN1A	RXRG
hsa-miR-106a-5p	CDKN1A	SMC3
hsa-miR-106a-5p	CDKN1A	SP1
hsa-miR-106a-5p	CDKN1A	SPI1
hsa-miR-106a-5p	CDKN1A	SPIB
hsa-miR-106a-5p	CDKN1A	SRF
hsa-miR-106a-5p	CDKN1A	STAG1
hsa-miR-106a-5p	CDKN1A	STAT1
hsa-miR-106a-5p	CDKN1A	STAT3
hsa-miR-106a-5p	CDKN1A	STAT5B
hsa-miR-106a-5p	CDKN1A	TAL1
hsa-miR-106a-5p	CDKN1A	TBP
hsa-miR-106a-5p	CDKN1A	TBX21
hsa-miR-106a-5p	CDKN1A	TCF12
hsa-miR-106a-5p	CDKN1A	TCF3
hsa-miR-106a-5p	CDKN1A	TFAP4
hsa-miR-106a-5p	CDKN1A	TP53
hsa-miR-106a-5p	CDKN1A	VDR
hsa-miR-106a-5p	CDKN1A	YY1
hsa-miR-106a-5p	CDKN1A	ZEB1
hsa-miR-149-3p	CDKN1A	BACH2
hsa-miR-149-3p	CDKN1A	BATF
hsa-miR-149-3p	CDKN1A	BCL11A
hsa-miR-149-3p	CDKN1A	BCL3
hsa-miR-149-3p	CDKN1A	BCL6
hsa-miR-149-3p	CDKN1A	BHLHE40
hsa-miR-149-3p	CDKN1A	BRD3
hsa-miR-149-3p	CDKN1A	BRD4
hsa-miR-149-3p	CDKN1A	CBFB
hsa-miR-149-3p	CDKN1A	CDK7
hsa-miR-149-3p	CDKN1A	CDK9
hsa-miR-149-3p	CDKN1A	CEBPA
hsa-miR-149-3p	CDKN1A	CEBPB
hsa-miR-149-3p	CDKN1A	CTCF
hsa-miR-149-3p	CDKN1A	E2F1
hsa-miR-149-3p	CDKN1A	E2F4
hsa-miR-149-3p	CDKN1A	EBF1
hsa-miR-149-3p	CDKN1A	EGR1
hsa-miR-149-3p	CDKN1A	ELF1
hsa-miR-149-3p	CDKN1A	EP300
hsa-miR-149-3p	CDKN1A	ERG
hsa-miR-149-3p	CDKN1A	ERMAP
hsa-miR-149-3p	CDKN1A	ETS1
hsa-miR-149-3p	CDKN1A	FLI1
hsa-miR-149-3p	CDKN1A	GATA3
hsa-miR-149-3p	CDKN1A	HDAC1
hsa-miR-149-3p	CDKN1A	HDAC2
hsa-miR-149-3p	CDKN1A	IRF1
hsa-miR-149-3p	CDKN1A	IRF4
hsa-miR-149-3p	CDKN1A	KLF1
hsa-miR-149-3p	CDKN1A	KLF3
hsa-miR-149-3p	CDKN1A	LYL1
hsa-miR-149-3p	CDKN1A	MAX
hsa-miR-149-3p	CDKN1A	MAZ
hsa-miR-149-3p	CDKN1A	MED1
hsa-miR-149-3p	CDKN1A	MEF2A
hsa-miR-149-3p	CDKN1A	MTA3
hsa-miR-149-3p	CDKN1A	MYB
hsa-miR-149-3p	CDKN1A	MYC
hsa-miR-149-3p	CDKN1A	MYH11
hsa-miR-149-3p	CDKN1A	NFE2
hsa-miR-149-3p	CDKN1A	NFIC
hsa-miR-149-3p	CDKN1A	PAX5
hsa-miR-149-3p	CDKN1A	PBX3
hsa-miR-149-3p	CDKN1A	PML
hsa-miR-149-3p	CDKN1A	POLR2A
hsa-miR-149-3p	CDKN1A	POU2F1
hsa-miR-149-3p	CDKN1A	POU2F2
hsa-miR-149-3p	CDKN1A	RAD21
hsa-miR-149-3p	CDKN1A	RELA
hsa-miR-149-3p	CDKN1A	REST
hsa-miR-149-3p	CDKN1A	RUNX1
hsa-miR-149-3p	CDKN1A	RUNX1T1
hsa-miR-149-3p	CDKN1A	RUNX3
hsa-miR-149-3p	CDKN1A	RXRA
hsa-miR-149-3p	CDKN1A	RXRG
hsa-miR-149-3p	CDKN1A	SMC3
hsa-miR-149-3p	CDKN1A	SP1
hsa-miR-149-3p	CDKN1A	SPI1
hsa-miR-149-3p	CDKN1A	SPIB
hsa-miR-149-3p	CDKN1A	SRF
hsa-miR-149-3p	CDKN1A	STAG1
hsa-miR-149-3p	CDKN1A	STAT1
hsa-miR-149-3p	CDKN1A	STAT3
hsa-miR-149-3p	CDKN1A	STAT5B
hsa-miR-149-3p	CDKN1A	TAL1
hsa-miR-149-3p	CDKN1A	TBP
hsa-miR-149-3p	CDKN1A	TBX21
hsa-miR-149-3p	CDKN1A	TCF12
hsa-miR-149-3p	CDKN1A	TCF3
hsa-miR-149-3p	CDKN1A	TFAP4
hsa-miR-149-3p	CDKN1A	TP53
hsa-miR-149-3p	CDKN1A	VDR
hsa-miR-149-3p	CDKN1A	YY1
hsa-miR-149-3p	CDKN1A	ZEB1
hsa-miR-519d-3p	CDKN1A	BACH2
hsa-miR-519d-3p	CDKN1A	BATF
hsa-miR-519d-3p	CDKN1A	BCL11A
hsa-miR-519d-3p	CDKN1A	BCL3
hsa-miR-519d-3p	CDKN1A	BCL6
hsa-miR-519d-3p	CDKN1A	BHLHE40
hsa-miR-519d-3p	CDKN1A	BRD3
hsa-miR-519d-3p	CDKN1A	BRD4
hsa-miR-519d-3p	CDKN1A	CBFB
hsa-miR-519d-3p	CDKN1A	CDK7
hsa-miR-519d-3p	CDKN1A	CDK9
hsa-miR-519d-3p	CDKN1A	CEBPA
hsa-miR-519d-3p	CDKN1A	CEBPB
hsa-miR-519d-3p	CDKN1A	CTCF
hsa-miR-519d-3p	CDKN1A	E2F1
hsa-miR-519d-3p	CDKN1A	E2F4
hsa-miR-519d-3p	CDKN1A	EBF1
hsa-miR-519d-3p	CDKN1A	EGR1
hsa-miR-519d-3p	CDKN1A	ELF1
hsa-miR-519d-3p	CDKN1A	EP300
hsa-miR-519d-3p	CDKN1A	ERG
hsa-miR-519d-3p	CDKN1A	ERMAP
hsa-miR-519d-3p	CDKN1A	ETS1
hsa-miR-519d-3p	CDKN1A	FLI1
hsa-miR-519d-3p	CDKN1A	GATA3
hsa-miR-519d-3p	CDKN1A	HDAC1
hsa-miR-519d-3p	CDKN1A	HDAC2
hsa-miR-519d-3p	CDKN1A	IRF1
hsa-miR-519d-3p	CDKN1A	IRF4
hsa-miR-519d-3p	CDKN1A	KLF1
hsa-miR-519d-3p	CDKN1A	KLF3
hsa-miR-519d-3p	CDKN1A	LYL1
hsa-miR-519d-3p	CDKN1A	MAX
hsa-miR-519d-3p	CDKN1A	MAZ
hsa-miR-519d-3p	CDKN1A	MED1
hsa-miR-519d-3p	CDKN1A	MEF2A
hsa-miR-519d-3p	CDKN1A	MTA3
hsa-miR-519d-3p	CDKN1A	MYB
hsa-miR-519d-3p	CDKN1A	MYC
hsa-miR-519d-3p	CDKN1A	MYH11
hsa-miR-519d-3p	CDKN1A	NFE2
hsa-miR-519d-3p	CDKN1A	NFIC
hsa-miR-519d-3p	CDKN1A	PAX5
hsa-miR-519d-3p	CDKN1A	PBX3
hsa-miR-519d-3p	CDKN1A	PML
hsa-miR-519d-3p	CDKN1A	POLR2A
hsa-miR-519d-3p	CDKN1A	POU2F1
hsa-miR-519d-3p	CDKN1A	POU2F2
hsa-miR-519d-3p	CDKN1A	RAD21
hsa-miR-519d-3p	CDKN1A	RELA
hsa-miR-519d-3p	CDKN1A	REST
hsa-miR-519d-3p	CDKN1A	RUNX1
hsa-miR-519d-3p	CDKN1A	RUNX1T1
hsa-miR-519d-3p	CDKN1A	RUNX3
hsa-miR-519d-3p	CDKN1A	RXRA
hsa-miR-519d-3p	CDKN1A	RXRG
hsa-miR-519d-3p	CDKN1A	SMC3
hsa-miR-519d-3p	CDKN1A	SP1
hsa-miR-519d-3p	CDKN1A	SPI1
hsa-miR-519d-3p	CDKN1A	SPIB
hsa-miR-519d-3p	CDKN1A	SRF
hsa-miR-519d-3p	CDKN1A	STAG1
hsa-miR-519d-3p	CDKN1A	STAT1
hsa-miR-519d-3p	CDKN1A	STAT3
hsa-miR-519d-3p	CDKN1A	STAT5B
hsa-miR-519d-3p	CDKN1A	TAL1
hsa-miR-519d-3p	CDKN1A	TBP
hsa-miR-519d-3p	CDKN1A	TBX21
hsa-miR-519d-3p	CDKN1A	TCF12
hsa-miR-519d-3p	CDKN1A	TCF3
hsa-miR-519d-3p	CDKN1A	TFAP4
hsa-miR-519d-3p	CDKN1A	TP53
hsa-miR-519d-3p	CDKN1A	VDR
hsa-miR-519d-3p	CDKN1A	YY1
hsa-miR-519d-3p	CDKN1A	ZEB1
hsa-miR-505-5p	CDKN1A	BACH2
hsa-miR-505-5p	CDKN1A	BATF
hsa-miR-505-5p	CDKN1A	BCL11A
hsa-miR-505-5p	CDKN1A	BCL3
hsa-miR-505-5p	CDKN1A	BCL6
hsa-miR-505-5p	CDKN1A	BHLHE40
hsa-miR-505-5p	CDKN1A	BRD3
hsa-miR-505-5p	CDKN1A	BRD4
hsa-miR-505-5p	CDKN1A	CBFB
hsa-miR-505-5p	CDKN1A	CDK7
hsa-miR-505-5p	CDKN1A	CDK9
hsa-miR-505-5p	CDKN1A	CEBPA
hsa-miR-505-5p	CDKN1A	CEBPB
hsa-miR-505-5p	CDKN1A	CTCF
hsa-miR-505-5p	CDKN1A	E2F1
hsa-miR-505-5p	CDKN1A	E2F4
hsa-miR-505-5p	CDKN1A	EBF1
hsa-miR-505-5p	CDKN1A	EGR1
hsa-miR-505-5p	CDKN1A	ELF1
hsa-miR-505-5p	CDKN1A	EP300
hsa-miR-505-5p	CDKN1A	ERG
hsa-miR-505-5p	CDKN1A	ERMAP
hsa-miR-505-5p	CDKN1A	ETS1
hsa-miR-505-5p	CDKN1A	FLI1
hsa-miR-505-5p	CDKN1A	GATA3
hsa-miR-505-5p	CDKN1A	HDAC1
hsa-miR-505-5p	CDKN1A	HDAC2
hsa-miR-505-5p	CDKN1A	IRF1
hsa-miR-505-5p	CDKN1A	IRF4
hsa-miR-505-5p	CDKN1A	KLF1
hsa-miR-505-5p	CDKN1A	KLF3
hsa-miR-505-5p	CDKN1A	LYL1
hsa-miR-505-5p	CDKN1A	MAX
hsa-miR-505-5p	CDKN1A	MAZ
hsa-miR-505-5p	CDKN1A	MED1
hsa-miR-505-5p	CDKN1A	MEF2A
hsa-miR-505-5p	CDKN1A	MTA3
hsa-miR-505-5p	CDKN1A	MYB
hsa-miR-505-5p	CDKN1A	MYC
hsa-miR-505-5p	CDKN1A	MYH11
hsa-miR-505-5p	CDKN1A	NFE2
hsa-miR-505-5p	CDKN1A	NFIC
hsa-miR-505-5p	CDKN1A	PAX5
hsa-miR-505-5p	CDKN1A	PBX3
hsa-miR-505-5p	CDKN1A	PML
hsa-miR-505-5p	CDKN1A	POLR2A
hsa-miR-505-5p	CDKN1A	POU2F1
hsa-miR-505-5p	CDKN1A	POU2F2
hsa-miR-505-5p	CDKN1A	RAD21
hsa-miR-505-5p	CDKN1A	RELA
hsa-miR-505-5p	CDKN1A	REST
hsa-miR-505-5p	CDKN1A	RUNX1
hsa-miR-505-5p	CDKN1A	RUNX1T1
hsa-miR-505-5p	CDKN1A	RUNX3
hsa-miR-505-5p	CDKN1A	RXRA
hsa-miR-505-5p	CDKN1A	RXRG
hsa-miR-505-5p	CDKN1A	SMC3
hsa-miR-505-5p	CDKN1A	SP1
hsa-miR-505-5p	CDKN1A	SPI1
hsa-miR-505-5p	CDKN1A	SPIB
hsa-miR-505-5p	CDKN1A	SRF
hsa-miR-505-5p	CDKN1A	STAG1
hsa-miR-505-5p	CDKN1A	STAT1
hsa-miR-505-5p	CDKN1A	STAT3
hsa-miR-505-5p	CDKN1A	STAT5B
hsa-miR-505-5p	CDKN1A	TAL1
hsa-miR-505-5p	CDKN1A	TBP
hsa-miR-505-5p	CDKN1A	TBX21
hsa-miR-505-5p	CDKN1A	TCF12
hsa-miR-505-5p	CDKN1A	TCF3
hsa-miR-505-5p	CDKN1A	TFAP4
hsa-miR-505-5p	CDKN1A	TP53
hsa-miR-505-5p	CDKN1A	VDR
hsa-miR-505-5p	CDKN1A	YY1
hsa-miR-505-5p	CDKN1A	ZEB1
hsa-miR-455-3p	CDKN1A	BACH2
hsa-miR-455-3p	CDKN1A	BATF
hsa-miR-455-3p	CDKN1A	BCL11A
hsa-miR-455-3p	CDKN1A	BCL3
hsa-miR-455-3p	CDKN1A	BCL6
hsa-miR-455-3p	CDKN1A	BHLHE40
hsa-miR-455-3p	CDKN1A	BRD3
hsa-miR-455-3p	CDKN1A	BRD4
hsa-miR-455-3p	CDKN1A	CBFB
hsa-miR-455-3p	CDKN1A	CDK7
hsa-miR-455-3p	CDKN1A	CDK9
hsa-miR-455-3p	CDKN1A	CEBPA
hsa-miR-455-3p	CDKN1A	CEBPB
hsa-miR-455-3p	CDKN1A	CTCF
hsa-miR-455-3p	CDKN1A	E2F1
hsa-miR-455-3p	CDKN1A	E2F4
hsa-miR-455-3p	CDKN1A	EBF1
hsa-miR-455-3p	CDKN1A	EGR1
hsa-miR-455-3p	CDKN1A	ELF1
hsa-miR-455-3p	CDKN1A	EP300
hsa-miR-455-3p	CDKN1A	ERG
hsa-miR-455-3p	CDKN1A	ERMAP
hsa-miR-455-3p	CDKN1A	ETS1
hsa-miR-455-3p	CDKN1A	FLI1
hsa-miR-455-3p	CDKN1A	GATA3
hsa-miR-455-3p	CDKN1A	HDAC1
hsa-miR-455-3p	CDKN1A	HDAC2
hsa-miR-455-3p	CDKN1A	IRF1
hsa-miR-455-3p	CDKN1A	IRF4
hsa-miR-455-3p	CDKN1A	KLF1
hsa-miR-455-3p	CDKN1A	KLF3
hsa-miR-455-3p	CDKN1A	LYL1
hsa-miR-455-3p	CDKN1A	MAX
hsa-miR-455-3p	CDKN1A	MAZ
hsa-miR-455-3p	CDKN1A	MED1
hsa-miR-455-3p	CDKN1A	MEF2A
hsa-miR-455-3p	CDKN1A	MTA3
hsa-miR-455-3p	CDKN1A	MYB
hsa-miR-455-3p	CDKN1A	MYC
hsa-miR-455-3p	CDKN1A	MYH11
hsa-miR-455-3p	CDKN1A	NFE2
hsa-miR-455-3p	CDKN1A	NFIC
hsa-miR-455-3p	CDKN1A	PAX5
hsa-miR-455-3p	CDKN1A	PBX3
hsa-miR-455-3p	CDKN1A	PML
hsa-miR-455-3p	CDKN1A	POLR2A
hsa-miR-455-3p	CDKN1A	POU2F1
hsa-miR-455-3p	CDKN1A	POU2F2
hsa-miR-455-3p	CDKN1A	RAD21
hsa-miR-455-3p	CDKN1A	RELA
hsa-miR-455-3p	CDKN1A	REST
hsa-miR-455-3p	CDKN1A	RUNX1
hsa-miR-455-3p	CDKN1A	RUNX1T1
hsa-miR-455-3p	CDKN1A	RUNX3
hsa-miR-455-3p	CDKN1A	RXRA
hsa-miR-455-3p	CDKN1A	RXRG
hsa-miR-455-3p	CDKN1A	SMC3
hsa-miR-455-3p	CDKN1A	SP1
hsa-miR-455-3p	CDKN1A	SPI1
hsa-miR-455-3p	CDKN1A	SPIB
hsa-miR-455-3p	CDKN1A	SRF
hsa-miR-455-3p	CDKN1A	STAG1
hsa-miR-455-3p	CDKN1A	STAT1
hsa-miR-455-3p	CDKN1A	STAT3
hsa-miR-455-3p	CDKN1A	STAT5B
hsa-miR-455-3p	CDKN1A	TAL1
hsa-miR-455-3p	CDKN1A	TBP
hsa-miR-455-3p	CDKN1A	TBX21
hsa-miR-455-3p	CDKN1A	TCF12
hsa-miR-455-3p	CDKN1A	TCF3
hsa-miR-455-3p	CDKN1A	TFAP4
hsa-miR-455-3p	CDKN1A	TP53
hsa-miR-455-3p	CDKN1A	VDR
hsa-miR-455-3p	CDKN1A	YY1
hsa-miR-455-3p	CDKN1A	ZEB1
hsa-miR-608	CDKN1A	BACH2
hsa-miR-608	CDKN1A	BATF
hsa-miR-608	CDKN1A	BCL11A
hsa-miR-608	CDKN1A	BCL3
hsa-miR-608	CDKN1A	BCL6
hsa-miR-608	CDKN1A	BHLHE40
hsa-miR-608	CDKN1A	BRD3
hsa-miR-608	CDKN1A	BRD4
hsa-miR-608	CDKN1A	CBFB
hsa-miR-608	CDKN1A	CDK7
hsa-miR-608	CDKN1A	CDK9
hsa-miR-608	CDKN1A	CEBPA
hsa-miR-608	CDKN1A	CEBPB
hsa-miR-608	CDKN1A	CTCF
hsa-miR-608	CDKN1A	E2F1
hsa-miR-608	CDKN1A	E2F4
hsa-miR-608	CDKN1A	EBF1
hsa-miR-608	CDKN1A	EGR1
hsa-miR-608	CDKN1A	ELF1
hsa-miR-608	CDKN1A	EP300
hsa-miR-608	CDKN1A	ERG
hsa-miR-608	CDKN1A	ERMAP
hsa-miR-608	CDKN1A	ETS1
hsa-miR-608	CDKN1A	FLI1
hsa-miR-608	CDKN1A	GATA3
hsa-miR-608	CDKN1A	HDAC1
hsa-miR-608	CDKN1A	HDAC2
hsa-miR-608	CDKN1A	IRF1
hsa-miR-608	CDKN1A	IRF4
hsa-miR-608	CDKN1A	KLF1
hsa-miR-608	CDKN1A	KLF3
hsa-miR-608	CDKN1A	LYL1
hsa-miR-608	CDKN1A	MAX
hsa-miR-608	CDKN1A	MAZ
hsa-miR-608	CDKN1A	MED1
hsa-miR-608	CDKN1A	MEF2A
hsa-miR-608	CDKN1A	MTA3
hsa-miR-608	CDKN1A	MYB
hsa-miR-608	CDKN1A	MYC
hsa-miR-608	CDKN1A	MYH11
hsa-miR-608	CDKN1A	NFE2
hsa-miR-608	CDKN1A	NFIC
hsa-miR-608	CDKN1A	PAX5
hsa-miR-608	CDKN1A	PBX3
hsa-miR-608	CDKN1A	PML
hsa-miR-608	CDKN1A	POLR2A
hsa-miR-608	CDKN1A	POU2F1
hsa-miR-608	CDKN1A	POU2F2
hsa-miR-608	CDKN1A	RAD21
hsa-miR-608	CDKN1A	RELA
hsa-miR-608	CDKN1A	REST
hsa-miR-608	CDKN1A	RUNX1
hsa-miR-608	CDKN1A	RUNX1T1
hsa-miR-608	CDKN1A	RUNX3
hsa-miR-608	CDKN1A	RXRA
hsa-miR-608	CDKN1A	RXRG
hsa-miR-608	CDKN1A	SMC3
hsa-miR-608	CDKN1A	SP1
hsa-miR-608	CDKN1A	SPI1
hsa-miR-608	CDKN1A	SPIB
hsa-miR-608	CDKN1A	SRF
hsa-miR-608	CDKN1A	STAG1
hsa-miR-608	CDKN1A	STAT1
hsa-miR-608	CDKN1A	STAT3
hsa-miR-608	CDKN1A	STAT5B
hsa-miR-608	CDKN1A	TAL1
hsa-miR-608	CDKN1A	TBP
hsa-miR-608	CDKN1A	TBX21
hsa-miR-608	CDKN1A	TCF12
hsa-miR-608	CDKN1A	TCF3
hsa-miR-608	CDKN1A	TFAP4
hsa-miR-608	CDKN1A	TP53
hsa-miR-608	CDKN1A	VDR
hsa-miR-608	CDKN1A	YY1
hsa-miR-608	CDKN1A	ZEB1
hsa-miR-1296-3p	CDKN1A	BACH2
hsa-miR-1296-3p	CDKN1A	BATF
hsa-miR-1296-3p	CDKN1A	BCL11A
hsa-miR-1296-3p	CDKN1A	BCL3
hsa-miR-1296-3p	CDKN1A	BCL6
hsa-miR-1296-3p	CDKN1A	BHLHE40
hsa-miR-1296-3p	CDKN1A	BRD3
hsa-miR-1296-3p	CDKN1A	BRD4
hsa-miR-1296-3p	CDKN1A	CBFB
hsa-miR-1296-3p	CDKN1A	CDK7
hsa-miR-1296-3p	CDKN1A	CDK9
hsa-miR-1296-3p	CDKN1A	CEBPA
hsa-miR-1296-3p	CDKN1A	CEBPB
hsa-miR-1296-3p	CDKN1A	CTCF
hsa-miR-1296-3p	CDKN1A	E2F1
hsa-miR-1296-3p	CDKN1A	E2F4
hsa-miR-1296-3p	CDKN1A	EBF1
hsa-miR-1296-3p	CDKN1A	EGR1
hsa-miR-1296-3p	CDKN1A	ELF1
hsa-miR-1296-3p	CDKN1A	EP300
hsa-miR-1296-3p	CDKN1A	ERG
hsa-miR-1296-3p	CDKN1A	ERMAP
hsa-miR-1296-3p	CDKN1A	ETS1
hsa-miR-1296-3p	CDKN1A	FLI1
hsa-miR-1296-3p	CDKN1A	GATA3
hsa-miR-1296-3p	CDKN1A	HDAC1
hsa-miR-1296-3p	CDKN1A	HDAC2
hsa-miR-1296-3p	CDKN1A	IRF1
hsa-miR-1296-3p	CDKN1A	IRF4
hsa-miR-1296-3p	CDKN1A	KLF1
hsa-miR-1296-3p	CDKN1A	KLF3
hsa-miR-1296-3p	CDKN1A	LYL1
hsa-miR-1296-3p	CDKN1A	MAX
hsa-miR-1296-3p	CDKN1A	MAZ
hsa-miR-1296-3p	CDKN1A	MED1
hsa-miR-1296-3p	CDKN1A	MEF2A
hsa-miR-1296-3p	CDKN1A	MTA3
hsa-miR-1296-3p	CDKN1A	MYB
hsa-miR-1296-3p	CDKN1A	MYC
hsa-miR-1296-3p	CDKN1A	MYH11
hsa-miR-1296-3p	CDKN1A	NFE2
hsa-miR-1296-3p	CDKN1A	NFIC
hsa-miR-1296-3p	CDKN1A	PAX5
hsa-miR-1296-3p	CDKN1A	PBX3
hsa-miR-1296-3p	CDKN1A	PML
hsa-miR-1296-3p	CDKN1A	POLR2A
hsa-miR-1296-3p	CDKN1A	POU2F1
hsa-miR-1296-3p	CDKN1A	POU2F2
hsa-miR-1296-3p	CDKN1A	RAD21
hsa-miR-1296-3p	CDKN1A	RELA
hsa-miR-1296-3p	CDKN1A	REST
hsa-miR-1296-3p	CDKN1A	RUNX1
hsa-miR-1296-3p	CDKN1A	RUNX1T1
hsa-miR-1296-3p	CDKN1A	RUNX3
hsa-miR-1296-3p	CDKN1A	RXRA
hsa-miR-1296-3p	CDKN1A	RXRG
hsa-miR-1296-3p	CDKN1A	SMC3
hsa-miR-1296-3p	CDKN1A	SP1
hsa-miR-1296-3p	CDKN1A	SPI1
hsa-miR-1296-3p	CDKN1A	SPIB
hsa-miR-1296-3p	CDKN1A	SRF
hsa-miR-1296-3p	CDKN1A	STAG1
hsa-miR-1296-3p	CDKN1A	STAT1
hsa-miR-1296-3p	CDKN1A	STAT3
hsa-miR-1296-3p	CDKN1A	STAT5B
hsa-miR-1296-3p	CDKN1A	TAL1
hsa-miR-1296-3p	CDKN1A	TBP
hsa-miR-1296-3p	CDKN1A	TBX21
hsa-miR-1296-3p	CDKN1A	TCF12
hsa-miR-1296-3p	CDKN1A	TCF3
hsa-miR-1296-3p	CDKN1A	TFAP4
hsa-miR-1296-3p	CDKN1A	TP53
hsa-miR-1296-3p	CDKN1A	VDR
hsa-miR-1296-3p	CDKN1A	YY1
hsa-miR-1296-3p	CDKN1A	ZEB1
hsa-miR-765	CDKN1A	BACH2
hsa-miR-765	CDKN1A	BATF
hsa-miR-765	CDKN1A	BCL11A
hsa-miR-765	CDKN1A	BCL3
hsa-miR-765	CDKN1A	BCL6
hsa-miR-765	CDKN1A	BHLHE40
hsa-miR-765	CDKN1A	BRD3
hsa-miR-765	CDKN1A	BRD4
hsa-miR-765	CDKN1A	CBFB
hsa-miR-765	CDKN1A	CDK7
hsa-miR-765	CDKN1A	CDK9
hsa-miR-765	CDKN1A	CEBPA
hsa-miR-765	CDKN1A	CEBPB
hsa-miR-765	CDKN1A	CTCF
hsa-miR-765	CDKN1A	E2F1
hsa-miR-765	CDKN1A	E2F4
hsa-miR-765	CDKN1A	EBF1
hsa-miR-765	CDKN1A	EGR1
hsa-miR-765	CDKN1A	ELF1
hsa-miR-765	CDKN1A	EP300
hsa-miR-765	CDKN1A	ERG
hsa-miR-765	CDKN1A	ERMAP
hsa-miR-765	CDKN1A	ETS1
hsa-miR-765	CDKN1A	FLI1
hsa-miR-765	CDKN1A	GATA3
hsa-miR-765	CDKN1A	HDAC1
hsa-miR-765	CDKN1A	HDAC2
hsa-miR-765	CDKN1A	IRF1
hsa-miR-765	CDKN1A	IRF4
hsa-miR-765	CDKN1A	KLF1
hsa-miR-765	CDKN1A	KLF3
hsa-miR-765	CDKN1A	LYL1
hsa-miR-765	CDKN1A	MAX
hsa-miR-765	CDKN1A	MAZ
hsa-miR-765	CDKN1A	MED1
hsa-miR-765	CDKN1A	MEF2A
hsa-miR-765	CDKN1A	MTA3
hsa-miR-765	CDKN1A	MYB
hsa-miR-765	CDKN1A	MYC
hsa-miR-765	CDKN1A	MYH11
hsa-miR-765	CDKN1A	NFE2
hsa-miR-765	CDKN1A	NFIC
hsa-miR-765	CDKN1A	PAX5
hsa-miR-765	CDKN1A	PBX3
hsa-miR-765	CDKN1A	PML
hsa-miR-765	CDKN1A	POLR2A
hsa-miR-765	CDKN1A	POU2F1
hsa-miR-765	CDKN1A	POU2F2
hsa-miR-765	CDKN1A	RAD21
hsa-miR-765	CDKN1A	RELA
hsa-miR-765	CDKN1A	REST
hsa-miR-765	CDKN1A	RUNX1
hsa-miR-765	CDKN1A	RUNX1T1
hsa-miR-765	CDKN1A	RUNX3
hsa-miR-765	CDKN1A	RXRA
hsa-miR-765	CDKN1A	RXRG
hsa-miR-765	CDKN1A	SMC3
hsa-miR-765	CDKN1A	SP1
hsa-miR-765	CDKN1A	SPI1
hsa-miR-765	CDKN1A	SPIB
hsa-miR-765	CDKN1A	SRF
hsa-miR-765	CDKN1A	STAG1
hsa-miR-765	CDKN1A	STAT1
hsa-miR-765	CDKN1A	STAT3
hsa-miR-765	CDKN1A	STAT5B
hsa-miR-765	CDKN1A	TAL1
hsa-miR-765	CDKN1A	TBP
hsa-miR-765	CDKN1A	TBX21
hsa-miR-765	CDKN1A	TCF12
hsa-miR-765	CDKN1A	TCF3
hsa-miR-765	CDKN1A	TFAP4
hsa-miR-765	CDKN1A	TP53
hsa-miR-765	CDKN1A	VDR
hsa-miR-765	CDKN1A	YY1
hsa-miR-765	CDKN1A	ZEB1
hsa-miR-665	CDKN1A	BACH2
hsa-miR-665	CDKN1A	BATF
hsa-miR-665	CDKN1A	BCL11A
hsa-miR-665	CDKN1A	BCL3
hsa-miR-665	CDKN1A	BCL6
hsa-miR-665	CDKN1A	BHLHE40
hsa-miR-665	CDKN1A	BRD3
hsa-miR-665	CDKN1A	BRD4
hsa-miR-665	CDKN1A	CBFB
hsa-miR-665	CDKN1A	CDK7
hsa-miR-665	CDKN1A	CDK9
hsa-miR-665	CDKN1A	CEBPA
hsa-miR-665	CDKN1A	CEBPB
hsa-miR-665	CDKN1A	CTCF
hsa-miR-665	CDKN1A	E2F1
hsa-miR-665	CDKN1A	E2F4
hsa-miR-665	CDKN1A	EBF1
hsa-miR-665	CDKN1A	EGR1
hsa-miR-665	CDKN1A	ELF1
hsa-miR-665	CDKN1A	EP300
hsa-miR-665	CDKN1A	ERG
hsa-miR-665	CDKN1A	ERMAP
hsa-miR-665	CDKN1A	ETS1
hsa-miR-665	CDKN1A	FLI1
hsa-miR-665	CDKN1A	GATA3
hsa-miR-665	CDKN1A	HDAC1
hsa-miR-665	CDKN1A	HDAC2
hsa-miR-665	CDKN1A	IRF1
hsa-miR-665	CDKN1A	IRF4
hsa-miR-665	CDKN1A	KLF1
hsa-miR-665	CDKN1A	KLF3
hsa-miR-665	CDKN1A	LYL1
hsa-miR-665	CDKN1A	MAX
hsa-miR-665	CDKN1A	MAZ
hsa-miR-665	CDKN1A	MED1
hsa-miR-665	CDKN1A	MEF2A
hsa-miR-665	CDKN1A	MTA3
hsa-miR-665	CDKN1A	MYB
hsa-miR-665	CDKN1A	MYC
hsa-miR-665	CDKN1A	MYH11
hsa-miR-665	CDKN1A	NFE2
hsa-miR-665	CDKN1A	NFIC
hsa-miR-665	CDKN1A	PAX5
hsa-miR-665	CDKN1A	PBX3
hsa-miR-665	CDKN1A	PML
hsa-miR-665	CDKN1A	POLR2A
hsa-miR-665	CDKN1A	POU2F1
hsa-miR-665	CDKN1A	POU2F2
hsa-miR-665	CDKN1A	RAD21
hsa-miR-665	CDKN1A	RELA
hsa-miR-665	CDKN1A	REST
hsa-miR-665	CDKN1A	RUNX1
hsa-miR-665	CDKN1A	RUNX1T1
hsa-miR-665	CDKN1A	RUNX3
hsa-miR-665	CDKN1A	RXRA
hsa-miR-665	CDKN1A	RXRG
hsa-miR-665	CDKN1A	SMC3
hsa-miR-665	CDKN1A	SP1
hsa-miR-665	CDKN1A	SPI1
hsa-miR-665	CDKN1A	SPIB
hsa-miR-665	CDKN1A	SRF
hsa-miR-665	CDKN1A	STAG1
hsa-miR-665	CDKN1A	STAT1
hsa-miR-665	CDKN1A	STAT3
hsa-miR-665	CDKN1A	STAT5B
hsa-miR-665	CDKN1A	TAL1
hsa-miR-665	CDKN1A	TBP
hsa-miR-665	CDKN1A	TBX21
hsa-miR-665	CDKN1A	TCF12
hsa-miR-665	CDKN1A	TCF3
hsa-miR-665	CDKN1A	TFAP4
hsa-miR-665	CDKN1A	TP53
hsa-miR-665	CDKN1A	VDR
hsa-miR-665	CDKN1A	YY1
hsa-miR-665	CDKN1A	ZEB1
hsa-miR-3125	CDKN1A	BACH2
hsa-miR-3125	CDKN1A	BATF
hsa-miR-3125	CDKN1A	BCL11A
hsa-miR-3125	CDKN1A	BCL3
hsa-miR-3125	CDKN1A	BCL6
hsa-miR-3125	CDKN1A	BHLHE40
hsa-miR-3125	CDKN1A	BRD3
hsa-miR-3125	CDKN1A	BRD4
hsa-miR-3125	CDKN1A	CBFB
hsa-miR-3125	CDKN1A	CDK7
hsa-miR-3125	CDKN1A	CDK9
hsa-miR-3125	CDKN1A	CEBPA
hsa-miR-3125	CDKN1A	CEBPB
hsa-miR-3125	CDKN1A	CTCF
hsa-miR-3125	CDKN1A	E2F1
hsa-miR-3125	CDKN1A	E2F4
hsa-miR-3125	CDKN1A	EBF1
hsa-miR-3125	CDKN1A	EGR1
hsa-miR-3125	CDKN1A	ELF1
hsa-miR-3125	CDKN1A	EP300
hsa-miR-3125	CDKN1A	ERG
hsa-miR-3125	CDKN1A	ERMAP
hsa-miR-3125	CDKN1A	ETS1
hsa-miR-3125	CDKN1A	FLI1
hsa-miR-3125	CDKN1A	GATA3
hsa-miR-3125	CDKN1A	HDAC1
hsa-miR-3125	CDKN1A	HDAC2
hsa-miR-3125	CDKN1A	IRF1
hsa-miR-3125	CDKN1A	IRF4
hsa-miR-3125	CDKN1A	KLF1
hsa-miR-3125	CDKN1A	KLF3
hsa-miR-3125	CDKN1A	LYL1
hsa-miR-3125	CDKN1A	MAX
hsa-miR-3125	CDKN1A	MAZ
hsa-miR-3125	CDKN1A	MED1
hsa-miR-3125	CDKN1A	MEF2A
hsa-miR-3125	CDKN1A	MTA3
hsa-miR-3125	CDKN1A	MYB
hsa-miR-3125	CDKN1A	MYC
hsa-miR-3125	CDKN1A	MYH11
hsa-miR-3125	CDKN1A	NFE2
hsa-miR-3125	CDKN1A	NFIC
hsa-miR-3125	CDKN1A	PAX5
hsa-miR-3125	CDKN1A	PBX3
hsa-miR-3125	CDKN1A	PML
hsa-miR-3125	CDKN1A	POLR2A
hsa-miR-3125	CDKN1A	POU2F1
hsa-miR-3125	CDKN1A	POU2F2
hsa-miR-3125	CDKN1A	RAD21
hsa-miR-3125	CDKN1A	RELA
hsa-miR-3125	CDKN1A	REST
hsa-miR-3125	CDKN1A	RUNX1
hsa-miR-3125	CDKN1A	RUNX1T1
hsa-miR-3125	CDKN1A	RUNX3
hsa-miR-3125	CDKN1A	RXRA
hsa-miR-3125	CDKN1A	RXRG
hsa-miR-3125	CDKN1A	SMC3
hsa-miR-3125	CDKN1A	SP1
hsa-miR-3125	CDKN1A	SPI1
hsa-miR-3125	CDKN1A	SPIB
hsa-miR-3125	CDKN1A	SRF
hsa-miR-3125	CDKN1A	STAG1
hsa-miR-3125	CDKN1A	STAT1
hsa-miR-3125	CDKN1A	STAT3
hsa-miR-3125	CDKN1A	STAT5B
hsa-miR-3125	CDKN1A	TAL1
hsa-miR-3125	CDKN1A	TBP
hsa-miR-3125	CDKN1A	TBX21
hsa-miR-3125	CDKN1A	TCF12
hsa-miR-3125	CDKN1A	TCF3
hsa-miR-3125	CDKN1A	TFAP4
hsa-miR-3125	CDKN1A	TP53
hsa-miR-3125	CDKN1A	VDR
hsa-miR-3125	CDKN1A	YY1
hsa-miR-3125	CDKN1A	ZEB1
hsa-miR-3180-3p	CDKN1A	BACH2
hsa-miR-3180-3p	CDKN1A	BATF
hsa-miR-3180-3p	CDKN1A	BCL11A
hsa-miR-3180-3p	CDKN1A	BCL3
hsa-miR-3180-3p	CDKN1A	BCL6
hsa-miR-3180-3p	CDKN1A	BHLHE40
hsa-miR-3180-3p	CDKN1A	BRD3
hsa-miR-3180-3p	CDKN1A	BRD4
hsa-miR-3180-3p	CDKN1A	CBFB
hsa-miR-3180-3p	CDKN1A	CDK7
hsa-miR-3180-3p	CDKN1A	CDK9
hsa-miR-3180-3p	CDKN1A	CEBPA
hsa-miR-3180-3p	CDKN1A	CEBPB
hsa-miR-3180-3p	CDKN1A	CTCF
hsa-miR-3180-3p	CDKN1A	E2F1
hsa-miR-3180-3p	CDKN1A	E2F4
hsa-miR-3180-3p	CDKN1A	EBF1
hsa-miR-3180-3p	CDKN1A	EGR1
hsa-miR-3180-3p	CDKN1A	ELF1
hsa-miR-3180-3p	CDKN1A	EP300
hsa-miR-3180-3p	CDKN1A	ERG
hsa-miR-3180-3p	CDKN1A	ERMAP
hsa-miR-3180-3p	CDKN1A	ETS1
hsa-miR-3180-3p	CDKN1A	FLI1
hsa-miR-3180-3p	CDKN1A	GATA3
hsa-miR-3180-3p	CDKN1A	HDAC1
hsa-miR-3180-3p	CDKN1A	HDAC2
hsa-miR-3180-3p	CDKN1A	IRF1
hsa-miR-3180-3p	CDKN1A	IRF4
hsa-miR-3180-3p	CDKN1A	KLF1
hsa-miR-3180-3p	CDKN1A	KLF3
hsa-miR-3180-3p	CDKN1A	LYL1
hsa-miR-3180-3p	CDKN1A	MAX
hsa-miR-3180-3p	CDKN1A	MAZ
hsa-miR-3180-3p	CDKN1A	MED1
hsa-miR-3180-3p	CDKN1A	MEF2A
hsa-miR-3180-3p	CDKN1A	MTA3
hsa-miR-3180-3p	CDKN1A	MYB
hsa-miR-3180-3p	CDKN1A	MYC
hsa-miR-3180-3p	CDKN1A	MYH11
hsa-miR-3180-3p	CDKN1A	NFE2
hsa-miR-3180-3p	CDKN1A	NFIC
hsa-miR-3180-3p	CDKN1A	PAX5
hsa-miR-3180-3p	CDKN1A	PBX3
hsa-miR-3180-3p	CDKN1A	PML
hsa-miR-3180-3p	CDKN1A	POLR2A
hsa-miR-3180-3p	CDKN1A	POU2F1
hsa-miR-3180-3p	CDKN1A	POU2F2
hsa-miR-3180-3p	CDKN1A	RAD21
hsa-miR-3180-3p	CDKN1A	RELA
hsa-miR-3180-3p	CDKN1A	REST
hsa-miR-3180-3p	CDKN1A	RUNX1
hsa-miR-3180-3p	CDKN1A	RUNX1T1
hsa-miR-3180-3p	CDKN1A	RUNX3
hsa-miR-3180-3p	CDKN1A	RXRA
hsa-miR-3180-3p	CDKN1A	RXRG
hsa-miR-3180-3p	CDKN1A	SMC3
hsa-miR-3180-3p	CDKN1A	SP1
hsa-miR-3180-3p	CDKN1A	SPI1
hsa-miR-3180-3p	CDKN1A	SPIB
hsa-miR-3180-3p	CDKN1A	SRF
hsa-miR-3180-3p	CDKN1A	STAG1
hsa-miR-3180-3p	CDKN1A	STAT1
hsa-miR-3180-3p	CDKN1A	STAT3
hsa-miR-3180-3p	CDKN1A	STAT5B
hsa-miR-3180-3p	CDKN1A	TAL1
hsa-miR-3180-3p	CDKN1A	TBP
hsa-miR-3180-3p	CDKN1A	TBX21
hsa-miR-3180-3p	CDKN1A	TCF12
hsa-miR-3180-3p	CDKN1A	TCF3
hsa-miR-3180-3p	CDKN1A	TFAP4
hsa-miR-3180-3p	CDKN1A	TP53
hsa-miR-3180-3p	CDKN1A	VDR
hsa-miR-3180-3p	CDKN1A	YY1
hsa-miR-3180-3p	CDKN1A	ZEB1
hsa-miR-3184-5p	CDKN1A	BACH2
hsa-miR-3184-5p	CDKN1A	BATF
hsa-miR-3184-5p	CDKN1A	BCL11A
hsa-miR-3184-5p	CDKN1A	BCL3
hsa-miR-3184-5p	CDKN1A	BCL6
hsa-miR-3184-5p	CDKN1A	BHLHE40
hsa-miR-3184-5p	CDKN1A	BRD3
hsa-miR-3184-5p	CDKN1A	BRD4
hsa-miR-3184-5p	CDKN1A	CBFB
hsa-miR-3184-5p	CDKN1A	CDK7
hsa-miR-3184-5p	CDKN1A	CDK9
hsa-miR-3184-5p	CDKN1A	CEBPA
hsa-miR-3184-5p	CDKN1A	CEBPB
hsa-miR-3184-5p	CDKN1A	CTCF
hsa-miR-3184-5p	CDKN1A	E2F1
hsa-miR-3184-5p	CDKN1A	E2F4
hsa-miR-3184-5p	CDKN1A	EBF1
hsa-miR-3184-5p	CDKN1A	EGR1
hsa-miR-3184-5p	CDKN1A	ELF1
hsa-miR-3184-5p	CDKN1A	EP300
hsa-miR-3184-5p	CDKN1A	ERG
hsa-miR-3184-5p	CDKN1A	ERMAP
hsa-miR-3184-5p	CDKN1A	ETS1
hsa-miR-3184-5p	CDKN1A	FLI1
hsa-miR-3184-5p	CDKN1A	GATA3
hsa-miR-3184-5p	CDKN1A	HDAC1
hsa-miR-3184-5p	CDKN1A	HDAC2
hsa-miR-3184-5p	CDKN1A	IRF1
hsa-miR-3184-5p	CDKN1A	IRF4
hsa-miR-3184-5p	CDKN1A	KLF1
hsa-miR-3184-5p	CDKN1A	KLF3
hsa-miR-3184-5p	CDKN1A	LYL1
hsa-miR-3184-5p	CDKN1A	MAX
hsa-miR-3184-5p	CDKN1A	MAZ
hsa-miR-3184-5p	CDKN1A	MED1
hsa-miR-3184-5p	CDKN1A	MEF2A
hsa-miR-3184-5p	CDKN1A	MTA3
hsa-miR-3184-5p	CDKN1A	MYB
hsa-miR-3184-5p	CDKN1A	MYC
hsa-miR-3184-5p	CDKN1A	MYH11
hsa-miR-3184-5p	CDKN1A	NFE2
hsa-miR-3184-5p	CDKN1A	NFIC
hsa-miR-3184-5p	CDKN1A	PAX5
hsa-miR-3184-5p	CDKN1A	PBX3
hsa-miR-3184-5p	CDKN1A	PML
hsa-miR-3184-5p	CDKN1A	POLR2A
hsa-miR-3184-5p	CDKN1A	POU2F1
hsa-miR-3184-5p	CDKN1A	POU2F2
hsa-miR-3184-5p	CDKN1A	RAD21
hsa-miR-3184-5p	CDKN1A	RELA
hsa-miR-3184-5p	CDKN1A	REST
hsa-miR-3184-5p	CDKN1A	RUNX1
hsa-miR-3184-5p	CDKN1A	RUNX1T1
hsa-miR-3184-5p	CDKN1A	RUNX3
hsa-miR-3184-5p	CDKN1A	RXRA
hsa-miR-3184-5p	CDKN1A	RXRG
hsa-miR-3184-5p	CDKN1A	SMC3
hsa-miR-3184-5p	CDKN1A	SP1
hsa-miR-3184-5p	CDKN1A	SPI1
hsa-miR-3184-5p	CDKN1A	SPIB
hsa-miR-3184-5p	CDKN1A	SRF
hsa-miR-3184-5p	CDKN1A	STAG1
hsa-miR-3184-5p	CDKN1A	STAT1
hsa-miR-3184-5p	CDKN1A	STAT3
hsa-miR-3184-5p	CDKN1A	STAT5B
hsa-miR-3184-5p	CDKN1A	TAL1
hsa-miR-3184-5p	CDKN1A	TBP
hsa-miR-3184-5p	CDKN1A	TBX21
hsa-miR-3184-5p	CDKN1A	TCF12
hsa-miR-3184-5p	CDKN1A	TCF3
hsa-miR-3184-5p	CDKN1A	TFAP4
hsa-miR-3184-5p	CDKN1A	TP53
hsa-miR-3184-5p	CDKN1A	VDR
hsa-miR-3184-5p	CDKN1A	YY1
hsa-miR-3184-5p	CDKN1A	ZEB1
hsa-miR-4329	CDKN1A	BACH2
hsa-miR-4329	CDKN1A	BATF
hsa-miR-4329	CDKN1A	BCL11A
hsa-miR-4329	CDKN1A	BCL3
hsa-miR-4329	CDKN1A	BCL6
hsa-miR-4329	CDKN1A	BHLHE40
hsa-miR-4329	CDKN1A	BRD3
hsa-miR-4329	CDKN1A	BRD4
hsa-miR-4329	CDKN1A	CBFB
hsa-miR-4329	CDKN1A	CDK7
hsa-miR-4329	CDKN1A	CDK9
hsa-miR-4329	CDKN1A	CEBPA
hsa-miR-4329	CDKN1A	CEBPB
hsa-miR-4329	CDKN1A	CTCF
hsa-miR-4329	CDKN1A	E2F1
hsa-miR-4329	CDKN1A	E2F4
hsa-miR-4329	CDKN1A	EBF1
hsa-miR-4329	CDKN1A	EGR1
hsa-miR-4329	CDKN1A	ELF1
hsa-miR-4329	CDKN1A	EP300
hsa-miR-4329	CDKN1A	ERG
hsa-miR-4329	CDKN1A	ERMAP
hsa-miR-4329	CDKN1A	ETS1
hsa-miR-4329	CDKN1A	FLI1
hsa-miR-4329	CDKN1A	GATA3
hsa-miR-4329	CDKN1A	HDAC1
hsa-miR-4329	CDKN1A	HDAC2
hsa-miR-4329	CDKN1A	IRF1
hsa-miR-4329	CDKN1A	IRF4
hsa-miR-4329	CDKN1A	KLF1
hsa-miR-4329	CDKN1A	KLF3
hsa-miR-4329	CDKN1A	LYL1
hsa-miR-4329	CDKN1A	MAX
hsa-miR-4329	CDKN1A	MAZ
hsa-miR-4329	CDKN1A	MED1
hsa-miR-4329	CDKN1A	MEF2A
hsa-miR-4329	CDKN1A	MTA3
hsa-miR-4329	CDKN1A	MYB
hsa-miR-4329	CDKN1A	MYC
hsa-miR-4329	CDKN1A	MYH11
hsa-miR-4329	CDKN1A	NFE2
hsa-miR-4329	CDKN1A	NFIC
hsa-miR-4329	CDKN1A	PAX5
hsa-miR-4329	CDKN1A	PBX3
hsa-miR-4329	CDKN1A	PML
hsa-miR-4329	CDKN1A	POLR2A
hsa-miR-4329	CDKN1A	POU2F1
hsa-miR-4329	CDKN1A	POU2F2
hsa-miR-4329	CDKN1A	RAD21
hsa-miR-4329	CDKN1A	RELA
hsa-miR-4329	CDKN1A	REST
hsa-miR-4329	CDKN1A	RUNX1
hsa-miR-4329	CDKN1A	RUNX1T1
hsa-miR-4329	CDKN1A	RUNX3
hsa-miR-4329	CDKN1A	RXRA
hsa-miR-4329	CDKN1A	RXRG
hsa-miR-4329	CDKN1A	SMC3
hsa-miR-4329	CDKN1A	SP1
hsa-miR-4329	CDKN1A	SPI1
hsa-miR-4329	CDKN1A	SPIB
hsa-miR-4329	CDKN1A	SRF
hsa-miR-4329	CDKN1A	STAG1
hsa-miR-4329	CDKN1A	STAT1
hsa-miR-4329	CDKN1A	STAT3
hsa-miR-4329	CDKN1A	STAT5B
hsa-miR-4329	CDKN1A	TAL1
hsa-miR-4329	CDKN1A	TBP
hsa-miR-4329	CDKN1A	TBX21
hsa-miR-4329	CDKN1A	TCF12
hsa-miR-4329	CDKN1A	TCF3
hsa-miR-4329	CDKN1A	TFAP4
hsa-miR-4329	CDKN1A	TP53
hsa-miR-4329	CDKN1A	VDR
hsa-miR-4329	CDKN1A	YY1
hsa-miR-4329	CDKN1A	ZEB1
hsa-miR-3663-3p	CDKN1A	BACH2
hsa-miR-3663-3p	CDKN1A	BATF
hsa-miR-3663-3p	CDKN1A	BCL11A
hsa-miR-3663-3p	CDKN1A	BCL3
hsa-miR-3663-3p	CDKN1A	BCL6
hsa-miR-3663-3p	CDKN1A	BHLHE40
hsa-miR-3663-3p	CDKN1A	BRD3
hsa-miR-3663-3p	CDKN1A	BRD4
hsa-miR-3663-3p	CDKN1A	CBFB
hsa-miR-3663-3p	CDKN1A	CDK7
hsa-miR-3663-3p	CDKN1A	CDK9
hsa-miR-3663-3p	CDKN1A	CEBPA
hsa-miR-3663-3p	CDKN1A	CEBPB
hsa-miR-3663-3p	CDKN1A	CTCF
hsa-miR-3663-3p	CDKN1A	E2F1
hsa-miR-3663-3p	CDKN1A	E2F4
hsa-miR-3663-3p	CDKN1A	EBF1
hsa-miR-3663-3p	CDKN1A	EGR1
hsa-miR-3663-3p	CDKN1A	ELF1
hsa-miR-3663-3p	CDKN1A	EP300
hsa-miR-3663-3p	CDKN1A	ERG
hsa-miR-3663-3p	CDKN1A	ERMAP
hsa-miR-3663-3p	CDKN1A	ETS1
hsa-miR-3663-3p	CDKN1A	FLI1
hsa-miR-3663-3p	CDKN1A	GATA3
hsa-miR-3663-3p	CDKN1A	HDAC1
hsa-miR-3663-3p	CDKN1A	HDAC2
hsa-miR-3663-3p	CDKN1A	IRF1
hsa-miR-3663-3p	CDKN1A	IRF4
hsa-miR-3663-3p	CDKN1A	KLF1
hsa-miR-3663-3p	CDKN1A	KLF3
hsa-miR-3663-3p	CDKN1A	LYL1
hsa-miR-3663-3p	CDKN1A	MAX
hsa-miR-3663-3p	CDKN1A	MAZ
hsa-miR-3663-3p	CDKN1A	MED1
hsa-miR-3663-3p	CDKN1A	MEF2A
hsa-miR-3663-3p	CDKN1A	MTA3
hsa-miR-3663-3p	CDKN1A	MYB
hsa-miR-3663-3p	CDKN1A	MYC
hsa-miR-3663-3p	CDKN1A	MYH11
hsa-miR-3663-3p	CDKN1A	NFE2
hsa-miR-3663-3p	CDKN1A	NFIC
hsa-miR-3663-3p	CDKN1A	PAX5
hsa-miR-3663-3p	CDKN1A	PBX3
hsa-miR-3663-3p	CDKN1A	PML
hsa-miR-3663-3p	CDKN1A	POLR2A
hsa-miR-3663-3p	CDKN1A	POU2F1
hsa-miR-3663-3p	CDKN1A	POU2F2
hsa-miR-3663-3p	CDKN1A	RAD21
hsa-miR-3663-3p	CDKN1A	RELA
hsa-miR-3663-3p	CDKN1A	REST
hsa-miR-3663-3p	CDKN1A	RUNX1
hsa-miR-3663-3p	CDKN1A	RUNX1T1
hsa-miR-3663-3p	CDKN1A	RUNX3
hsa-miR-3663-3p	CDKN1A	RXRA
hsa-miR-3663-3p	CDKN1A	RXRG
hsa-miR-3663-3p	CDKN1A	SMC3
hsa-miR-3663-3p	CDKN1A	SP1
hsa-miR-3663-3p	CDKN1A	SPI1
hsa-miR-3663-3p	CDKN1A	SPIB
hsa-miR-3663-3p	CDKN1A	SRF
hsa-miR-3663-3p	CDKN1A	STAG1
hsa-miR-3663-3p	CDKN1A	STAT1
hsa-miR-3663-3p	CDKN1A	STAT3
hsa-miR-3663-3p	CDKN1A	STAT5B
hsa-miR-3663-3p	CDKN1A	TAL1
hsa-miR-3663-3p	CDKN1A	TBP
hsa-miR-3663-3p	CDKN1A	TBX21
hsa-miR-3663-3p	CDKN1A	TCF12
hsa-miR-3663-3p	CDKN1A	TCF3
hsa-miR-3663-3p	CDKN1A	TFAP4
hsa-miR-3663-3p	CDKN1A	TP53
hsa-miR-3663-3p	CDKN1A	VDR
hsa-miR-3663-3p	CDKN1A	YY1
hsa-miR-3663-3p	CDKN1A	ZEB1
hsa-miR-3180	CDKN1A	BACH2
hsa-miR-3180	CDKN1A	BATF
hsa-miR-3180	CDKN1A	BCL11A
hsa-miR-3180	CDKN1A	BCL3
hsa-miR-3180	CDKN1A	BCL6
hsa-miR-3180	CDKN1A	BHLHE40
hsa-miR-3180	CDKN1A	BRD3
hsa-miR-3180	CDKN1A	BRD4
hsa-miR-3180	CDKN1A	CBFB
hsa-miR-3180	CDKN1A	CDK7
hsa-miR-3180	CDKN1A	CDK9
hsa-miR-3180	CDKN1A	CEBPA
hsa-miR-3180	CDKN1A	CEBPB
hsa-miR-3180	CDKN1A	CTCF
hsa-miR-3180	CDKN1A	E2F1
hsa-miR-3180	CDKN1A	E2F4
hsa-miR-3180	CDKN1A	EBF1
hsa-miR-3180	CDKN1A	EGR1
hsa-miR-3180	CDKN1A	ELF1
hsa-miR-3180	CDKN1A	EP300
hsa-miR-3180	CDKN1A	ERG
hsa-miR-3180	CDKN1A	ERMAP
hsa-miR-3180	CDKN1A	ETS1
hsa-miR-3180	CDKN1A	FLI1
hsa-miR-3180	CDKN1A	GATA3
hsa-miR-3180	CDKN1A	HDAC1
hsa-miR-3180	CDKN1A	HDAC2
hsa-miR-3180	CDKN1A	IRF1
hsa-miR-3180	CDKN1A	IRF4
hsa-miR-3180	CDKN1A	KLF1
hsa-miR-3180	CDKN1A	KLF3
hsa-miR-3180	CDKN1A	LYL1
hsa-miR-3180	CDKN1A	MAX
hsa-miR-3180	CDKN1A	MAZ
hsa-miR-3180	CDKN1A	MED1
hsa-miR-3180	CDKN1A	MEF2A
hsa-miR-3180	CDKN1A	MTA3
hsa-miR-3180	CDKN1A	MYB
hsa-miR-3180	CDKN1A	MYC
hsa-miR-3180	CDKN1A	MYH11
hsa-miR-3180	CDKN1A	NFE2
hsa-miR-3180	CDKN1A	NFIC
hsa-miR-3180	CDKN1A	PAX5
hsa-miR-3180	CDKN1A	PBX3
hsa-miR-3180	CDKN1A	PML
hsa-miR-3180	CDKN1A	POLR2A
hsa-miR-3180	CDKN1A	POU2F1
hsa-miR-3180	CDKN1A	POU2F2
hsa-miR-3180	CDKN1A	RAD21
hsa-miR-3180	CDKN1A	RELA
hsa-miR-3180	CDKN1A	REST
hsa-miR-3180	CDKN1A	RUNX1
hsa-miR-3180	CDKN1A	RUNX1T1
hsa-miR-3180	CDKN1A	RUNX3
hsa-miR-3180	CDKN1A	RXRA
hsa-miR-3180	CDKN1A	RXRG
hsa-miR-3180	CDKN1A	SMC3
hsa-miR-3180	CDKN1A	SP1
hsa-miR-3180	CDKN1A	SPI1
hsa-miR-3180	CDKN1A	SPIB
hsa-miR-3180	CDKN1A	SRF
hsa-miR-3180	CDKN1A	STAG1
hsa-miR-3180	CDKN1A	STAT1
hsa-miR-3180	CDKN1A	STAT3
hsa-miR-3180	CDKN1A	STAT5B
hsa-miR-3180	CDKN1A	TAL1
hsa-miR-3180	CDKN1A	TBP
hsa-miR-3180	CDKN1A	TBX21
hsa-miR-3180	CDKN1A	TCF12
hsa-miR-3180	CDKN1A	TCF3
hsa-miR-3180	CDKN1A	TFAP4
hsa-miR-3180	CDKN1A	TP53
hsa-miR-3180	CDKN1A	VDR
hsa-miR-3180	CDKN1A	YY1
hsa-miR-3180	CDKN1A	ZEB1
hsa-miR-3689b-3p	CDKN1A	BACH2
hsa-miR-3689b-3p	CDKN1A	BATF
hsa-miR-3689b-3p	CDKN1A	BCL11A
hsa-miR-3689b-3p	CDKN1A	BCL3
hsa-miR-3689b-3p	CDKN1A	BCL6
hsa-miR-3689b-3p	CDKN1A	BHLHE40
hsa-miR-3689b-3p	CDKN1A	BRD3
hsa-miR-3689b-3p	CDKN1A	BRD4
hsa-miR-3689b-3p	CDKN1A	CBFB
hsa-miR-3689b-3p	CDKN1A	CDK7
hsa-miR-3689b-3p	CDKN1A	CDK9
hsa-miR-3689b-3p	CDKN1A	CEBPA
hsa-miR-3689b-3p	CDKN1A	CEBPB
hsa-miR-3689b-3p	CDKN1A	CTCF
hsa-miR-3689b-3p	CDKN1A	E2F1
hsa-miR-3689b-3p	CDKN1A	E2F4
hsa-miR-3689b-3p	CDKN1A	EBF1
hsa-miR-3689b-3p	CDKN1A	EGR1
hsa-miR-3689b-3p	CDKN1A	ELF1
hsa-miR-3689b-3p	CDKN1A	EP300
hsa-miR-3689b-3p	CDKN1A	ERG
hsa-miR-3689b-3p	CDKN1A	ERMAP
hsa-miR-3689b-3p	CDKN1A	ETS1
hsa-miR-3689b-3p	CDKN1A	FLI1
hsa-miR-3689b-3p	CDKN1A	GATA3
hsa-miR-3689b-3p	CDKN1A	HDAC1
hsa-miR-3689b-3p	CDKN1A	HDAC2
hsa-miR-3689b-3p	CDKN1A	IRF1
hsa-miR-3689b-3p	CDKN1A	IRF4
hsa-miR-3689b-3p	CDKN1A	KLF1
hsa-miR-3689b-3p	CDKN1A	KLF3
hsa-miR-3689b-3p	CDKN1A	LYL1
hsa-miR-3689b-3p	CDKN1A	MAX
hsa-miR-3689b-3p	CDKN1A	MAZ
hsa-miR-3689b-3p	CDKN1A	MED1
hsa-miR-3689b-3p	CDKN1A	MEF2A
hsa-miR-3689b-3p	CDKN1A	MTA3
hsa-miR-3689b-3p	CDKN1A	MYB
hsa-miR-3689b-3p	CDKN1A	MYC
hsa-miR-3689b-3p	CDKN1A	MYH11
hsa-miR-3689b-3p	CDKN1A	NFE2
hsa-miR-3689b-3p	CDKN1A	NFIC
hsa-miR-3689b-3p	CDKN1A	PAX5
hsa-miR-3689b-3p	CDKN1A	PBX3
hsa-miR-3689b-3p	CDKN1A	PML
hsa-miR-3689b-3p	CDKN1A	POLR2A
hsa-miR-3689b-3p	CDKN1A	POU2F1
hsa-miR-3689b-3p	CDKN1A	POU2F2
hsa-miR-3689b-3p	CDKN1A	RAD21
hsa-miR-3689b-3p	CDKN1A	RELA
hsa-miR-3689b-3p	CDKN1A	REST
hsa-miR-3689b-3p	CDKN1A	RUNX1
hsa-miR-3689b-3p	CDKN1A	RUNX1T1
hsa-miR-3689b-3p	CDKN1A	RUNX3
hsa-miR-3689b-3p	CDKN1A	RXRA
hsa-miR-3689b-3p	CDKN1A	RXRG
hsa-miR-3689b-3p	CDKN1A	SMC3
hsa-miR-3689b-3p	CDKN1A	SP1
hsa-miR-3689b-3p	CDKN1A	SPI1
hsa-miR-3689b-3p	CDKN1A	SPIB
hsa-miR-3689b-3p	CDKN1A	SRF
hsa-miR-3689b-3p	CDKN1A	STAG1
hsa-miR-3689b-3p	CDKN1A	STAT1
hsa-miR-3689b-3p	CDKN1A	STAT3
hsa-miR-3689b-3p	CDKN1A	STAT5B
hsa-miR-3689b-3p	CDKN1A	TAL1
hsa-miR-3689b-3p	CDKN1A	TBP
hsa-miR-3689b-3p	CDKN1A	TBX21
hsa-miR-3689b-3p	CDKN1A	TCF12
hsa-miR-3689b-3p	CDKN1A	TCF3
hsa-miR-3689b-3p	CDKN1A	TFAP4
hsa-miR-3689b-3p	CDKN1A	TP53
hsa-miR-3689b-3p	CDKN1A	VDR
hsa-miR-3689b-3p	CDKN1A	YY1
hsa-miR-3689b-3p	CDKN1A	ZEB1
hsa-miR-4458	CDKN1A	BACH2
hsa-miR-4458	CDKN1A	BATF
hsa-miR-4458	CDKN1A	BCL11A
hsa-miR-4458	CDKN1A	BCL3
hsa-miR-4458	CDKN1A	BCL6
hsa-miR-4458	CDKN1A	BHLHE40
hsa-miR-4458	CDKN1A	BRD3
hsa-miR-4458	CDKN1A	BRD4
hsa-miR-4458	CDKN1A	CBFB
hsa-miR-4458	CDKN1A	CDK7
hsa-miR-4458	CDKN1A	CDK9
hsa-miR-4458	CDKN1A	CEBPA
hsa-miR-4458	CDKN1A	CEBPB
hsa-miR-4458	CDKN1A	CTCF
hsa-miR-4458	CDKN1A	E2F1
hsa-miR-4458	CDKN1A	E2F4
hsa-miR-4458	CDKN1A	EBF1
hsa-miR-4458	CDKN1A	EGR1
hsa-miR-4458	CDKN1A	ELF1
hsa-miR-4458	CDKN1A	EP300
hsa-miR-4458	CDKN1A	ERG
hsa-miR-4458	CDKN1A	ERMAP
hsa-miR-4458	CDKN1A	ETS1
hsa-miR-4458	CDKN1A	FLI1
hsa-miR-4458	CDKN1A	GATA3
hsa-miR-4458	CDKN1A	HDAC1
hsa-miR-4458	CDKN1A	HDAC2
hsa-miR-4458	CDKN1A	IRF1
hsa-miR-4458	CDKN1A	IRF4
hsa-miR-4458	CDKN1A	KLF1
hsa-miR-4458	CDKN1A	KLF3
hsa-miR-4458	CDKN1A	LYL1
hsa-miR-4458	CDKN1A	MAX
hsa-miR-4458	CDKN1A	MAZ
hsa-miR-4458	CDKN1A	MED1
hsa-miR-4458	CDKN1A	MEF2A
hsa-miR-4458	CDKN1A	MTA3
hsa-miR-4458	CDKN1A	MYB
hsa-miR-4458	CDKN1A	MYC
hsa-miR-4458	CDKN1A	MYH11
hsa-miR-4458	CDKN1A	NFE2
hsa-miR-4458	CDKN1A	NFIC
hsa-miR-4458	CDKN1A	PAX5
hsa-miR-4458	CDKN1A	PBX3
hsa-miR-4458	CDKN1A	PML
hsa-miR-4458	CDKN1A	POLR2A
hsa-miR-4458	CDKN1A	POU2F1
hsa-miR-4458	CDKN1A	POU2F2
hsa-miR-4458	CDKN1A	RAD21
hsa-miR-4458	CDKN1A	RELA
hsa-miR-4458	CDKN1A	REST
hsa-miR-4458	CDKN1A	RUNX1
hsa-miR-4458	CDKN1A	RUNX1T1
hsa-miR-4458	CDKN1A	RUNX3
hsa-miR-4458	CDKN1A	RXRA
hsa-miR-4458	CDKN1A	RXRG
hsa-miR-4458	CDKN1A	SMC3
hsa-miR-4458	CDKN1A	SP1
hsa-miR-4458	CDKN1A	SPI1
hsa-miR-4458	CDKN1A	SPIB
hsa-miR-4458	CDKN1A	SRF
hsa-miR-4458	CDKN1A	STAG1
hsa-miR-4458	CDKN1A	STAT1
hsa-miR-4458	CDKN1A	STAT3
hsa-miR-4458	CDKN1A	STAT5B
hsa-miR-4458	CDKN1A	TAL1
hsa-miR-4458	CDKN1A	TBP
hsa-miR-4458	CDKN1A	TBX21
hsa-miR-4458	CDKN1A	TCF12
hsa-miR-4458	CDKN1A	TCF3
hsa-miR-4458	CDKN1A	TFAP4
hsa-miR-4458	CDKN1A	TP53
hsa-miR-4458	CDKN1A	VDR
hsa-miR-4458	CDKN1A	YY1
hsa-miR-4458	CDKN1A	ZEB1
hsa-miR-3689c	CDKN1A	BACH2
hsa-miR-3689c	CDKN1A	BATF
hsa-miR-3689c	CDKN1A	BCL11A
hsa-miR-3689c	CDKN1A	BCL3
hsa-miR-3689c	CDKN1A	BCL6
hsa-miR-3689c	CDKN1A	BHLHE40
hsa-miR-3689c	CDKN1A	BRD3
hsa-miR-3689c	CDKN1A	BRD4
hsa-miR-3689c	CDKN1A	CBFB
hsa-miR-3689c	CDKN1A	CDK7
hsa-miR-3689c	CDKN1A	CDK9
hsa-miR-3689c	CDKN1A	CEBPA
hsa-miR-3689c	CDKN1A	CEBPB
hsa-miR-3689c	CDKN1A	CTCF
hsa-miR-3689c	CDKN1A	E2F1
hsa-miR-3689c	CDKN1A	E2F4
hsa-miR-3689c	CDKN1A	EBF1
hsa-miR-3689c	CDKN1A	EGR1
hsa-miR-3689c	CDKN1A	ELF1
hsa-miR-3689c	CDKN1A	EP300
hsa-miR-3689c	CDKN1A	ERG
hsa-miR-3689c	CDKN1A	ERMAP
hsa-miR-3689c	CDKN1A	ETS1
hsa-miR-3689c	CDKN1A	FLI1
hsa-miR-3689c	CDKN1A	GATA3
hsa-miR-3689c	CDKN1A	HDAC1
hsa-miR-3689c	CDKN1A	HDAC2
hsa-miR-3689c	CDKN1A	IRF1
hsa-miR-3689c	CDKN1A	IRF4
hsa-miR-3689c	CDKN1A	KLF1
hsa-miR-3689c	CDKN1A	KLF3
hsa-miR-3689c	CDKN1A	LYL1
hsa-miR-3689c	CDKN1A	MAX
hsa-miR-3689c	CDKN1A	MAZ
hsa-miR-3689c	CDKN1A	MED1
hsa-miR-3689c	CDKN1A	MEF2A
hsa-miR-3689c	CDKN1A	MTA3
hsa-miR-3689c	CDKN1A	MYB
hsa-miR-3689c	CDKN1A	MYC
hsa-miR-3689c	CDKN1A	MYH11
hsa-miR-3689c	CDKN1A	NFE2
hsa-miR-3689c	CDKN1A	NFIC
hsa-miR-3689c	CDKN1A	PAX5
hsa-miR-3689c	CDKN1A	PBX3
hsa-miR-3689c	CDKN1A	PML
hsa-miR-3689c	CDKN1A	POLR2A
hsa-miR-3689c	CDKN1A	POU2F1
hsa-miR-3689c	CDKN1A	POU2F2
hsa-miR-3689c	CDKN1A	RAD21
hsa-miR-3689c	CDKN1A	RELA
hsa-miR-3689c	CDKN1A	REST
hsa-miR-3689c	CDKN1A	RUNX1
hsa-miR-3689c	CDKN1A	RUNX1T1
hsa-miR-3689c	CDKN1A	RUNX3
hsa-miR-3689c	CDKN1A	RXRA
hsa-miR-3689c	CDKN1A	RXRG
hsa-miR-3689c	CDKN1A	SMC3
hsa-miR-3689c	CDKN1A	SP1
hsa-miR-3689c	CDKN1A	SPI1
hsa-miR-3689c	CDKN1A	SPIB
hsa-miR-3689c	CDKN1A	SRF
hsa-miR-3689c	CDKN1A	STAG1
hsa-miR-3689c	CDKN1A	STAT1
hsa-miR-3689c	CDKN1A	STAT3
hsa-miR-3689c	CDKN1A	STAT5B
hsa-miR-3689c	CDKN1A	TAL1
hsa-miR-3689c	CDKN1A	TBP
hsa-miR-3689c	CDKN1A	TBX21
hsa-miR-3689c	CDKN1A	TCF12
hsa-miR-3689c	CDKN1A	TCF3
hsa-miR-3689c	CDKN1A	TFAP4
hsa-miR-3689c	CDKN1A	TP53
hsa-miR-3689c	CDKN1A	VDR
hsa-miR-3689c	CDKN1A	YY1
hsa-miR-3689c	CDKN1A	ZEB1
hsa-miR-4651	CDKN1A	BACH2
hsa-miR-4651	CDKN1A	BATF
hsa-miR-4651	CDKN1A	BCL11A
hsa-miR-4651	CDKN1A	BCL3
hsa-miR-4651	CDKN1A	BCL6
hsa-miR-4651	CDKN1A	BHLHE40
hsa-miR-4651	CDKN1A	BRD3
hsa-miR-4651	CDKN1A	BRD4
hsa-miR-4651	CDKN1A	CBFB
hsa-miR-4651	CDKN1A	CDK7
hsa-miR-4651	CDKN1A	CDK9
hsa-miR-4651	CDKN1A	CEBPA
hsa-miR-4651	CDKN1A	CEBPB
hsa-miR-4651	CDKN1A	CTCF
hsa-miR-4651	CDKN1A	E2F1
hsa-miR-4651	CDKN1A	E2F4
hsa-miR-4651	CDKN1A	EBF1
hsa-miR-4651	CDKN1A	EGR1
hsa-miR-4651	CDKN1A	ELF1
hsa-miR-4651	CDKN1A	EP300
hsa-miR-4651	CDKN1A	ERG
hsa-miR-4651	CDKN1A	ERMAP
hsa-miR-4651	CDKN1A	ETS1
hsa-miR-4651	CDKN1A	FLI1
hsa-miR-4651	CDKN1A	GATA3
hsa-miR-4651	CDKN1A	HDAC1
hsa-miR-4651	CDKN1A	HDAC2
hsa-miR-4651	CDKN1A	IRF1
hsa-miR-4651	CDKN1A	IRF4
hsa-miR-4651	CDKN1A	KLF1
hsa-miR-4651	CDKN1A	KLF3
hsa-miR-4651	CDKN1A	LYL1
hsa-miR-4651	CDKN1A	MAX
hsa-miR-4651	CDKN1A	MAZ
hsa-miR-4651	CDKN1A	MED1
hsa-miR-4651	CDKN1A	MEF2A
hsa-miR-4651	CDKN1A	MTA3
hsa-miR-4651	CDKN1A	MYB
hsa-miR-4651	CDKN1A	MYC
hsa-miR-4651	CDKN1A	MYH11
hsa-miR-4651	CDKN1A	NFE2
hsa-miR-4651	CDKN1A	NFIC
hsa-miR-4651	CDKN1A	PAX5
hsa-miR-4651	CDKN1A	PBX3
hsa-miR-4651	CDKN1A	PML
hsa-miR-4651	CDKN1A	POLR2A
hsa-miR-4651	CDKN1A	POU2F1
hsa-miR-4651	CDKN1A	POU2F2
hsa-miR-4651	CDKN1A	RAD21
hsa-miR-4651	CDKN1A	RELA
hsa-miR-4651	CDKN1A	REST
hsa-miR-4651	CDKN1A	RUNX1
hsa-miR-4651	CDKN1A	RUNX1T1
hsa-miR-4651	CDKN1A	RUNX3
hsa-miR-4651	CDKN1A	RXRA
hsa-miR-4651	CDKN1A	RXRG
hsa-miR-4651	CDKN1A	SMC3
hsa-miR-4651	CDKN1A	SP1
hsa-miR-4651	CDKN1A	SPI1
hsa-miR-4651	CDKN1A	SPIB
hsa-miR-4651	CDKN1A	SRF
hsa-miR-4651	CDKN1A	STAG1
hsa-miR-4651	CDKN1A	STAT1
hsa-miR-4651	CDKN1A	STAT3
hsa-miR-4651	CDKN1A	STAT5B
hsa-miR-4651	CDKN1A	TAL1
hsa-miR-4651	CDKN1A	TBP
hsa-miR-4651	CDKN1A	TBX21
hsa-miR-4651	CDKN1A	TCF12
hsa-miR-4651	CDKN1A	TCF3
hsa-miR-4651	CDKN1A	TFAP4
hsa-miR-4651	CDKN1A	TP53
hsa-miR-4651	CDKN1A	VDR
hsa-miR-4651	CDKN1A	YY1
hsa-miR-4651	CDKN1A	ZEB1
hsa-miR-4689	CDKN1A	BACH2
hsa-miR-4689	CDKN1A	BATF
hsa-miR-4689	CDKN1A	BCL11A
hsa-miR-4689	CDKN1A	BCL3
hsa-miR-4689	CDKN1A	BCL6
hsa-miR-4689	CDKN1A	BHLHE40
hsa-miR-4689	CDKN1A	BRD3
hsa-miR-4689	CDKN1A	BRD4
hsa-miR-4689	CDKN1A	CBFB
hsa-miR-4689	CDKN1A	CDK7
hsa-miR-4689	CDKN1A	CDK9
hsa-miR-4689	CDKN1A	CEBPA
hsa-miR-4689	CDKN1A	CEBPB
hsa-miR-4689	CDKN1A	CTCF
hsa-miR-4689	CDKN1A	E2F1
hsa-miR-4689	CDKN1A	E2F4
hsa-miR-4689	CDKN1A	EBF1
hsa-miR-4689	CDKN1A	EGR1
hsa-miR-4689	CDKN1A	ELF1
hsa-miR-4689	CDKN1A	EP300
hsa-miR-4689	CDKN1A	ERG
hsa-miR-4689	CDKN1A	ERMAP
hsa-miR-4689	CDKN1A	ETS1
hsa-miR-4689	CDKN1A	FLI1
hsa-miR-4689	CDKN1A	GATA3
hsa-miR-4689	CDKN1A	HDAC1
hsa-miR-4689	CDKN1A	HDAC2
hsa-miR-4689	CDKN1A	IRF1
hsa-miR-4689	CDKN1A	IRF4
hsa-miR-4689	CDKN1A	KLF1
hsa-miR-4689	CDKN1A	KLF3
hsa-miR-4689	CDKN1A	LYL1
hsa-miR-4689	CDKN1A	MAX
hsa-miR-4689	CDKN1A	MAZ
hsa-miR-4689	CDKN1A	MED1
hsa-miR-4689	CDKN1A	MEF2A
hsa-miR-4689	CDKN1A	MTA3
hsa-miR-4689	CDKN1A	MYB
hsa-miR-4689	CDKN1A	MYC
hsa-miR-4689	CDKN1A	MYH11
hsa-miR-4689	CDKN1A	NFE2
hsa-miR-4689	CDKN1A	NFIC
hsa-miR-4689	CDKN1A	PAX5
hsa-miR-4689	CDKN1A	PBX3
hsa-miR-4689	CDKN1A	PML
hsa-miR-4689	CDKN1A	POLR2A
hsa-miR-4689	CDKN1A	POU2F1
hsa-miR-4689	CDKN1A	POU2F2
hsa-miR-4689	CDKN1A	RAD21
hsa-miR-4689	CDKN1A	RELA
hsa-miR-4689	CDKN1A	REST
hsa-miR-4689	CDKN1A	RUNX1
hsa-miR-4689	CDKN1A	RUNX1T1
hsa-miR-4689	CDKN1A	RUNX3
hsa-miR-4689	CDKN1A	RXRA
hsa-miR-4689	CDKN1A	RXRG
hsa-miR-4689	CDKN1A	SMC3
hsa-miR-4689	CDKN1A	SP1
hsa-miR-4689	CDKN1A	SPI1
hsa-miR-4689	CDKN1A	SPIB
hsa-miR-4689	CDKN1A	SRF
hsa-miR-4689	CDKN1A	STAG1
hsa-miR-4689	CDKN1A	STAT1
hsa-miR-4689	CDKN1A	STAT3
hsa-miR-4689	CDKN1A	STAT5B
hsa-miR-4689	CDKN1A	TAL1
hsa-miR-4689	CDKN1A	TBP
hsa-miR-4689	CDKN1A	TBX21
hsa-miR-4689	CDKN1A	TCF12
hsa-miR-4689	CDKN1A	TCF3
hsa-miR-4689	CDKN1A	TFAP4
hsa-miR-4689	CDKN1A	TP53
hsa-miR-4689	CDKN1A	VDR
hsa-miR-4689	CDKN1A	YY1
hsa-miR-4689	CDKN1A	ZEB1
hsa-miR-5195-5p	CDKN1A	BACH2
hsa-miR-5195-5p	CDKN1A	BATF
hsa-miR-5195-5p	CDKN1A	BCL11A
hsa-miR-5195-5p	CDKN1A	BCL3
hsa-miR-5195-5p	CDKN1A	BCL6
hsa-miR-5195-5p	CDKN1A	BHLHE40
hsa-miR-5195-5p	CDKN1A	BRD3
hsa-miR-5195-5p	CDKN1A	BRD4
hsa-miR-5195-5p	CDKN1A	CBFB
hsa-miR-5195-5p	CDKN1A	CDK7
hsa-miR-5195-5p	CDKN1A	CDK9
hsa-miR-5195-5p	CDKN1A	CEBPA
hsa-miR-5195-5p	CDKN1A	CEBPB
hsa-miR-5195-5p	CDKN1A	CTCF
hsa-miR-5195-5p	CDKN1A	E2F1
hsa-miR-5195-5p	CDKN1A	E2F4
hsa-miR-5195-5p	CDKN1A	EBF1
hsa-miR-5195-5p	CDKN1A	EGR1
hsa-miR-5195-5p	CDKN1A	ELF1
hsa-miR-5195-5p	CDKN1A	EP300
hsa-miR-5195-5p	CDKN1A	ERG
hsa-miR-5195-5p	CDKN1A	ERMAP
hsa-miR-5195-5p	CDKN1A	ETS1
hsa-miR-5195-5p	CDKN1A	FLI1
hsa-miR-5195-5p	CDKN1A	GATA3
hsa-miR-5195-5p	CDKN1A	HDAC1
hsa-miR-5195-5p	CDKN1A	HDAC2
hsa-miR-5195-5p	CDKN1A	IRF1
hsa-miR-5195-5p	CDKN1A	IRF4
hsa-miR-5195-5p	CDKN1A	KLF1
hsa-miR-5195-5p	CDKN1A	KLF3
hsa-miR-5195-5p	CDKN1A	LYL1
hsa-miR-5195-5p	CDKN1A	MAX
hsa-miR-5195-5p	CDKN1A	MAZ
hsa-miR-5195-5p	CDKN1A	MED1
hsa-miR-5195-5p	CDKN1A	MEF2A
hsa-miR-5195-5p	CDKN1A	MTA3
hsa-miR-5195-5p	CDKN1A	MYB
hsa-miR-5195-5p	CDKN1A	MYC
hsa-miR-5195-5p	CDKN1A	MYH11
hsa-miR-5195-5p	CDKN1A	NFE2
hsa-miR-5195-5p	CDKN1A	NFIC
hsa-miR-5195-5p	CDKN1A	PAX5
hsa-miR-5195-5p	CDKN1A	PBX3
hsa-miR-5195-5p	CDKN1A	PML
hsa-miR-5195-5p	CDKN1A	POLR2A
hsa-miR-5195-5p	CDKN1A	POU2F1
hsa-miR-5195-5p	CDKN1A	POU2F2
hsa-miR-5195-5p	CDKN1A	RAD21
hsa-miR-5195-5p	CDKN1A	RELA
hsa-miR-5195-5p	CDKN1A	REST
hsa-miR-5195-5p	CDKN1A	RUNX1
hsa-miR-5195-5p	CDKN1A	RUNX1T1
hsa-miR-5195-5p	CDKN1A	RUNX3
hsa-miR-5195-5p	CDKN1A	RXRA
hsa-miR-5195-5p	CDKN1A	RXRG
hsa-miR-5195-5p	CDKN1A	SMC3
hsa-miR-5195-5p	CDKN1A	SP1
hsa-miR-5195-5p	CDKN1A	SPI1
hsa-miR-5195-5p	CDKN1A	SPIB
hsa-miR-5195-5p	CDKN1A	SRF
hsa-miR-5195-5p	CDKN1A	STAG1
hsa-miR-5195-5p	CDKN1A	STAT1
hsa-miR-5195-5p	CDKN1A	STAT3
hsa-miR-5195-5p	CDKN1A	STAT5B
hsa-miR-5195-5p	CDKN1A	TAL1
hsa-miR-5195-5p	CDKN1A	TBP
hsa-miR-5195-5p	CDKN1A	TBX21
hsa-miR-5195-5p	CDKN1A	TCF12
hsa-miR-5195-5p	CDKN1A	TCF3
hsa-miR-5195-5p	CDKN1A	TFAP4
hsa-miR-5195-5p	CDKN1A	TP53
hsa-miR-5195-5p	CDKN1A	VDR
hsa-miR-5195-5p	CDKN1A	YY1
hsa-miR-5195-5p	CDKN1A	ZEB1
hsa-miR-5572	CDKN1A	BACH2
hsa-miR-5572	CDKN1A	BATF
hsa-miR-5572	CDKN1A	BCL11A
hsa-miR-5572	CDKN1A	BCL3
hsa-miR-5572	CDKN1A	BCL6
hsa-miR-5572	CDKN1A	BHLHE40
hsa-miR-5572	CDKN1A	BRD3
hsa-miR-5572	CDKN1A	BRD4
hsa-miR-5572	CDKN1A	CBFB
hsa-miR-5572	CDKN1A	CDK7
hsa-miR-5572	CDKN1A	CDK9
hsa-miR-5572	CDKN1A	CEBPA
hsa-miR-5572	CDKN1A	CEBPB
hsa-miR-5572	CDKN1A	CTCF
hsa-miR-5572	CDKN1A	E2F1
hsa-miR-5572	CDKN1A	E2F4
hsa-miR-5572	CDKN1A	EBF1
hsa-miR-5572	CDKN1A	EGR1
hsa-miR-5572	CDKN1A	ELF1
hsa-miR-5572	CDKN1A	EP300
hsa-miR-5572	CDKN1A	ERG
hsa-miR-5572	CDKN1A	ERMAP
hsa-miR-5572	CDKN1A	ETS1
hsa-miR-5572	CDKN1A	FLI1
hsa-miR-5572	CDKN1A	GATA3
hsa-miR-5572	CDKN1A	HDAC1
hsa-miR-5572	CDKN1A	HDAC2
hsa-miR-5572	CDKN1A	IRF1
hsa-miR-5572	CDKN1A	IRF4
hsa-miR-5572	CDKN1A	KLF1
hsa-miR-5572	CDKN1A	KLF3
hsa-miR-5572	CDKN1A	LYL1
hsa-miR-5572	CDKN1A	MAX
hsa-miR-5572	CDKN1A	MAZ
hsa-miR-5572	CDKN1A	MED1
hsa-miR-5572	CDKN1A	MEF2A
hsa-miR-5572	CDKN1A	MTA3
hsa-miR-5572	CDKN1A	MYB
hsa-miR-5572	CDKN1A	MYC
hsa-miR-5572	CDKN1A	MYH11
hsa-miR-5572	CDKN1A	NFE2
hsa-miR-5572	CDKN1A	NFIC
hsa-miR-5572	CDKN1A	PAX5
hsa-miR-5572	CDKN1A	PBX3
hsa-miR-5572	CDKN1A	PML
hsa-miR-5572	CDKN1A	POLR2A
hsa-miR-5572	CDKN1A	POU2F1
hsa-miR-5572	CDKN1A	POU2F2
hsa-miR-5572	CDKN1A	RAD21
hsa-miR-5572	CDKN1A	RELA
hsa-miR-5572	CDKN1A	REST
hsa-miR-5572	CDKN1A	RUNX1
hsa-miR-5572	CDKN1A	RUNX1T1
hsa-miR-5572	CDKN1A	RUNX3
hsa-miR-5572	CDKN1A	RXRA
hsa-miR-5572	CDKN1A	RXRG
hsa-miR-5572	CDKN1A	SMC3
hsa-miR-5572	CDKN1A	SP1
hsa-miR-5572	CDKN1A	SPI1
hsa-miR-5572	CDKN1A	SPIB
hsa-miR-5572	CDKN1A	SRF
hsa-miR-5572	CDKN1A	STAG1
hsa-miR-5572	CDKN1A	STAT1
hsa-miR-5572	CDKN1A	STAT3
hsa-miR-5572	CDKN1A	STAT5B
hsa-miR-5572	CDKN1A	TAL1
hsa-miR-5572	CDKN1A	TBP
hsa-miR-5572	CDKN1A	TBX21
hsa-miR-5572	CDKN1A	TCF12
hsa-miR-5572	CDKN1A	TCF3
hsa-miR-5572	CDKN1A	TFAP4
hsa-miR-5572	CDKN1A	TP53
hsa-miR-5572	CDKN1A	VDR
hsa-miR-5572	CDKN1A	YY1
hsa-miR-5572	CDKN1A	ZEB1
hsa-miR-6752-5p	CDKN1A	BACH2
hsa-miR-6752-5p	CDKN1A	BATF
hsa-miR-6752-5p	CDKN1A	BCL11A
hsa-miR-6752-5p	CDKN1A	BCL3
hsa-miR-6752-5p	CDKN1A	BCL6
hsa-miR-6752-5p	CDKN1A	BHLHE40
hsa-miR-6752-5p	CDKN1A	BRD3
hsa-miR-6752-5p	CDKN1A	BRD4
hsa-miR-6752-5p	CDKN1A	CBFB
hsa-miR-6752-5p	CDKN1A	CDK7
hsa-miR-6752-5p	CDKN1A	CDK9
hsa-miR-6752-5p	CDKN1A	CEBPA
hsa-miR-6752-5p	CDKN1A	CEBPB
hsa-miR-6752-5p	CDKN1A	CTCF
hsa-miR-6752-5p	CDKN1A	E2F1
hsa-miR-6752-5p	CDKN1A	E2F4
hsa-miR-6752-5p	CDKN1A	EBF1
hsa-miR-6752-5p	CDKN1A	EGR1
hsa-miR-6752-5p	CDKN1A	ELF1
hsa-miR-6752-5p	CDKN1A	EP300
hsa-miR-6752-5p	CDKN1A	ERG
hsa-miR-6752-5p	CDKN1A	ERMAP
hsa-miR-6752-5p	CDKN1A	ETS1
hsa-miR-6752-5p	CDKN1A	FLI1
hsa-miR-6752-5p	CDKN1A	GATA3
hsa-miR-6752-5p	CDKN1A	HDAC1
hsa-miR-6752-5p	CDKN1A	HDAC2
hsa-miR-6752-5p	CDKN1A	IRF1
hsa-miR-6752-5p	CDKN1A	IRF4
hsa-miR-6752-5p	CDKN1A	KLF1
hsa-miR-6752-5p	CDKN1A	KLF3
hsa-miR-6752-5p	CDKN1A	LYL1
hsa-miR-6752-5p	CDKN1A	MAX
hsa-miR-6752-5p	CDKN1A	MAZ
hsa-miR-6752-5p	CDKN1A	MED1
hsa-miR-6752-5p	CDKN1A	MEF2A
hsa-miR-6752-5p	CDKN1A	MTA3
hsa-miR-6752-5p	CDKN1A	MYB
hsa-miR-6752-5p	CDKN1A	MYC
hsa-miR-6752-5p	CDKN1A	MYH11
hsa-miR-6752-5p	CDKN1A	NFE2
hsa-miR-6752-5p	CDKN1A	NFIC
hsa-miR-6752-5p	CDKN1A	PAX5
hsa-miR-6752-5p	CDKN1A	PBX3
hsa-miR-6752-5p	CDKN1A	PML
hsa-miR-6752-5p	CDKN1A	POLR2A
hsa-miR-6752-5p	CDKN1A	POU2F1
hsa-miR-6752-5p	CDKN1A	POU2F2
hsa-miR-6752-5p	CDKN1A	RAD21
[truncated: 1,749 more rows]
