# Supplementary material for: Analysis and identification of oxidative stress-ferroptosis related biomarkers in ischemic stroke
Source: Sci Rep. 2024 Feb 15;14:3803. doi: 10.1038/s41598-024-54555-2 (PMC10869843; doi:10.1038/s41598-024-54555-2)
Supplement: Supplementary file 7 — Supplementary Table 6. [file 41598_2024_54555_MOESM7_ESM.xls]

## Sheet: Supplementary Table 6  output_p
drug	p.value
A.443654	0.001332
A.770041	0.000666001
ABT.263	0.43956
ABT.888	0.767899
AG.014699	0.002664
AICAR	0.678655
AKT.inhibitor.VIII	0.00799201
AMG.706	0.0552781
AP.24534	0.859141
AS601245	0.513487
ATRA	0.678655
AUY922	0.000666001
Axitinib	0.001332
AZ628	0.129204
AZD.0530	0.30969
AZD.2281	0.012654
AZD6244	0.859141
AZD6482	0.859141
AZD7762	0.03996
AZD8055	0.000666001
BAY.61.3606	0.370962
Bexarotene	0.254412
BI.2536	0.129204
BIBW2992	0.03996
Bicalutamide	0.001332
BI.D1870	0.002664
BIRB.0796	0.019314
Bleomycin	0.03996
BMS.509744	0.000666001
BMS.536924	0.00466201
BMS.708163	0.002664
BMS.754807	0.370962
Bortezomib	0.00466201
Bosutinib	0.00799201
Bryostatin.1	0.370962
BX.795	1
Camptothecin	0.001332
CCT007093	0.012654
CCT018159	0.20646
CEP.701	0.00799201
CGP.082996	0.00466201
CGP.60474	0.43956
CHIR.99021	0.00466201
CI.1040	0.164502
Cisplatin	0.027972
CMK	0.0752581
Cyclopamine	0.002664
Cytarabine	0.00466201
Dasatinib	0.019314
DMOG	0.129204
Docetaxel	0.000666001
Doxorubicin	0.00466201
EHT.1864	0.000666001
Elesclomol	0.002664
Embelin	0.00799201
Epothilone.B	0.000666001
Erlotinib	0.594073
Etoposide	0.00799201
FH535	0.767899
FTI.277	0.767899
GDC.0449	0.03996
GDC0941	0.370962
Gefitinib	0.254412
Gemcitabine	0.000666001
GNF.2	0.00466201
GSK269962A	0.00466201
GSK.650394	0.000666001
GW.441756	0.767899
GW843682X	0.00466201
Imatinib	0.0752581
IPA.3	0.012654
JNJ.26854165	0.012654
JNK.9L	0.03996
JNK.Inhibitor.VIII	0.000666001
JW.7.52.1	0.00466201
KIN001.135	0.164502
KU.55933	0.000666001
Lapatinib	0.000666001
Lenalidomide	0.001332
LFM.A13	0.019314
Metformin	0.001332
Methotrexate	0.000666001
MG.132	0.002664
Midostaurin	0.03996
Mitomycin.C	0.002664
MK.2206	0.001332
MS.275	0.164502
Nilotinib	0.001332
NSC.87877	0.859141
NU.7441	0.0552781
Nutlin.3a	0.019314
NVP.BEZ235	0.000666001
NVP.TAE684	0.0552781
Obatoclax.Mesylate	0.000666001
OSI.906	0.000666001
PAC.1	0.002664
Paclitaxel	0.00466201
Parthenolide	0.001332
Pazopanib	0.002664
PD.0325901	0.20646
PD.0332991	0.00466201
PD.173074	0.027972
PF.02341066	0.00466201
PF.4708671	0.000666001
PF.562271	0.0752581
PHA.665752	0.002664
PLX4720	0.001332
Pyrimethamine	0.000666001
QS11	0.164502
Rapamycin	0.019314
RDEA119	0.30969
RO.3306	0.000666001
Roscovitine	0.027972
Salubrinal	0.002664
SB.216763	0.000666001
SB590885	0.513487
Shikonin	0.0552781
SL.0101.1	0.019314
Sorafenib	0.000666001
S.Trityl.L.cysteine	0.00466201
Sunitinib	0.0752581
Temsirolimus	0.00466201
Thapsigargin	0.0992341
Tipifarnib	0.000666001
TW.37	0.000666001
Vinblastine	0.00466201
Vinorelbine	0.20646
Vorinostat	0.019314
VX.680	0.000666001
VX.702	0.000666001
WH.4.023	0.019314
WO2009093972	0.001332
WZ.1.84	0.000666001
X17.AAG	0.002664
X681640	0.0992341
XMD8.85	0.594073
Z.LLNle.CHO	0.001332
ZM.447439	0.000666001
Supplementary Table 6 The list of drugs with different sensitivity.
